# Supplementary material for: Bis(μ2-2-amino-5-nitro­benzoato)bis­(2-amino-5-nitro­benzoato)octa­butyldi-μ3-oxido-tetra­tin(IV)
Source: Acta Crystallogr Sect E Struct Rep Online. 2011 Jul 23;67(Pt 8):m1114–5. doi: 10.1107/S1600536811028212 (PMC3212181; doi:10.1107/S1600536811028212)
Supplement: Supplementary file 1 [file e-67-m1114-sup1.cif]

##############################################################################
#                                                                            #
# This CIF contains the data in a paper accepted for publication in          #
# Acta Crystallographica Section E. It conforms to the requirements of       #
# Notes for Authors for Acta Crystallographica Section E, and has been       #
# peer reviewed under the auspices of the IUCr Commission on Journals.       #
#                                                                            #
# Full details of the Crystallographic Information File format               #
# are given in the paper "The Crystallographic Information File (CIF):       #
# a New Standard Archive File for Crystallography" by S. R. Hall, F. H.      #
# Allen and I. D. Brown [Acta Cryst. (1991), A47, 655-685].                  #
#                                                                            #
# The current version of the core CIF dictionary is obtainable from          #
# ftp://ftp.iucr.org/pub/cif_core.dic.                                       #
#                                                                            #
# Software is freely available for graphical display of the structure(s)     #
# in this CIF. For information consult the CIF software page                 #
# http://www.iucr.org/resources/cif/software.                                #
#                                                                            #
# This file may be used for bona fide research purposes within the           #
# scientific community so long as proper attribution is given to the journal # 
# article from which it was obtained.                                        #
#                                                                            #
##############################################################################
data_global
_audit_creation_method     'form.cif (version 2.0)'
_journal_data_validation_number     ?
_journal_date_recd_electronic     2011-07-04
_journal_date_accepted     2011-07-14
_journal_name_full     'Acta Crystallographica, Section E'
_journal_year     2011
_journal_volume     67
_journal_issue      8
_journal_page_first     m1114
_journal_page_last     m1115
_journal_paper_category     QM
_journal_coeditor_code     IS2746
_publ_contact_author_name     'Prof. Fun, Hoong-Kun'
_publ_contact_author_address
;
      X-ray Crystallography Unit
      School of Physics
      Universiti Sains Malaysia
      11800 USM, Penang
      MALAYSIA
;
_publ_contact_author_email     'hkfun@usm.my'
_publ_contact_author_fax     '6 04 6579150'
_publ_contact_author_phone     '6 04 6533652'
_publ_section_title
;\
Bis(\m~2~-2-amino-5-nitrobenzoato)bis(2-amino-5-nitrobenzoato)octabutyldi-\
\m~3~-oxido-tetratin(IV)
;
loop_
    _publ_author_name
    _publ_author_footnote
    _publ_author_address
    'Win, Yip-Foo' ?
;
Department of Chemical Science
Faculty of Science
Universiti Tunku Abdul Rahman, Perak Campus
Jalan Universiti, Bandar Barat
31900 Kampar, Perak
Malaysia
;
    'Choong, Chen-Shang' ?
;
Department of Chemical Science
Faculty of Science
Universiti Tunku Abdul Rahman, Perak Campus
Jalan Universiti, Bandar Barat
31900 Kampar, Perak
Malaysia
;
    'Teoh, Siang-Guan' ?
;
School of Chemical Sciences
Universiti Sains Malaysia
11800 USM, Penang
Malaysia
;
    'Yeap, Chin Sing'
;
Thomson Reuters ResearcherID: A-5523-2009.
;
;
X-ray Crystallography Unit
School of Physics
Universiti Sains Malaysia
11800 USM, Penang
Malaysia
;
    'Fun, Hoong-Kun'
;
Thomson Reuters ResearcherID: A-3561-2009.
;
;
X-ray Crystallography Unit
School of Physics
Universiti Sains Malaysia
11800 USM, Penang
Malaysia
;
data_I
_audit_creation_method     SHELXL-97
_chemical_name_systematic
;
Bis(\m~2~-2-amino-5-nitrobenzoato)bis(2-amino-5-nitrobenzoato)octabutyldi-
\m~3~-oxido-tetratin(IV)
;
_chemical_name_common     ?
_chemical_formula_moiety     'C60 H92 N8 O18 Sn4'
_chemical_formula_sum     'C60 H92 N8 O18 Sn4'
_chemical_formula_iupac     '[Sn4 (C4 H9)8 (C7 H5 N2 O4)4 O2] '
_chemical_formula_weight     1688.18
_chemical_melting_point     ?
_symmetry_cell_setting     triclinic
_symmetry_space_group_name_H-M     'P -1'
_symmetry_space_group_name_Hall     '-P 1'
loop_
    _symmetry_equiv_pos_as_xyz
    'x, y, z'
    '-x, -y, -z'
_cell_length_a     14.3292(2)
_cell_length_b     15.3691(2)
_cell_length_c     18.2096(2)
_cell_angle_alpha     80.2890(10)
_cell_angle_beta     74.9820(10)
_cell_angle_gamma     65.6310(10)
_cell_volume     3519.49(8)
_cell_formula_units_Z     2
_cell_measurement_reflns_used     9105
_cell_measurement_theta_min     2.32
_cell_measurement_theta_max     34.54
_cell_measurement_temperature     100.00(10)
_exptl_crystal_description     'block'
_exptl_crystal_colour     'yellow'
_exptl_crystal_size_max     0.45
_exptl_crystal_size_mid     0.19
_exptl_crystal_size_min     0.07
_exptl_crystal_density_diffrn     1.593
_exptl_crystal_density_meas     ?
_exptl_crystal_density_method     'not measured'
_exptl_crystal_F_000     1704
_exptl_absorpt_coefficient_mu     1.473
_exptl_absorpt_correction_type     multi-scan
_exptl_absorpt_process_details     '(<i>SADABS</i>; Bruker, 2009)'
_exptl_absorpt_correction_T_min     0.5543
_exptl_absorpt_correction_T_max     0.8988
_exptl_special_details
;
The crystal was placed in the cold stream of an Oxford Cryosystems Cobra
open-flow nitrogen cryostat (Cosier & Glazer, 1986) operating at 100.0 (1) K.
;
_diffrn_ambient_temperature     100
_diffrn_radiation_type     MoK\a
_diffrn_radiation_wavelength     0.71073
_diffrn_radiation_source     'fine-focus sealed tube'
_diffrn_radiation_monochromator     graphite
_diffrn_measurement_device_type
;
Bruker SMART APEXII CCD area-detector
;
_diffrn_measurement_method     '\f and \w'
_diffrn_detector_area_resol_mean     ?
_diffrn_reflns_number     110407
_diffrn_reflns_av_R_equivalents     0.0303
_diffrn_reflns_av_sigmaI/netI     0.0347
_diffrn_reflns_theta_min     1.16
_diffrn_reflns_theta_max     34.71
_diffrn_reflns_theta_full     34.71
_diffrn_measured_fraction_theta_max     0.979
_diffrn_measured_fraction_theta_full     0.979
_diffrn_reflns_limit_h_min     -21
_diffrn_reflns_limit_h_max     22
_diffrn_reflns_limit_k_min     -24
_diffrn_reflns_limit_k_max     24
_diffrn_reflns_limit_l_min     -29
_diffrn_reflns_limit_l_max     29
_diffrn_standards_number     0
_diffrn_standards_interval_count     .
_diffrn_standards_interval_time     .
_diffrn_standards_decay_%     ?
_refine_special_details
;
Refinement of <i>F</i>^2^ against ALL reflections. The weighted <i>R</i>-factor
<i>wR</i> and goodness of fit <i>S</i> are based on <i>F</i>^2^, conventional
<i>R</i>-factors <i>R</i> are based on <i>F</i>, with <i>F</i> set to zero for
negative <i>F</i>^2^. The threshold expression of <i>F</i>^2^ >
\s(<i>F</i>^2^) is used only for calculating <i>R</i>-factors(gt) <i>etc</i>.
and is not relevant to the choice of reflections for refinement.
<i>R</i>-factors based on <i>F</i>^2^ are statistically about twice as large
as those based on <i>F</i>, and <i>R</i>- factors based on ALL data will be
even larger.
;
_reflns_number_total     29672
_reflns_number_gt     23074
_reflns_threshold_expression     I>2\s(I)
_refine_ls_structure_factor_coef     Fsqd
_refine_ls_matrix_type     full
_refine_ls_R_factor_all     0.0474
_refine_ls_R_factor_gt     0.0323
_refine_ls_wR_factor_gt     0.0657
_refine_ls_wR_factor_ref     0.0728
_refine_ls_goodness_of_fit_ref     1.039
_refine_ls_restrained_S_all     1.039
_refine_ls_number_reflns     29672
_refine_ls_number_parameters     906
_refine_ls_number_restraints     0
_refine_ls_hydrogen_treatment     mixed
_refine_ls_weighting_scheme     calc
_refine_ls_weighting_details
         'calc w=1/[\s^2^(Fo^2^)+(0.0254P)^2^+2.3280P] where P=(Fo^2^+2Fc^2^)/3'
_atom_sites_solution_hydrogens     geom
_atom_sites_solution_primary     direct
_atom_sites_solution_secondary     difmap
_refine_ls_shift/su_max     0.003
_refine_ls_shift/su_mean     0.000
_refine_diff_density_max     2.668
_refine_diff_density_min     -1.476
_refine_ls_extinction_method     none
_refine_ls_extinction_coef     ?
loop_
    _atom_type_symbol
    _atom_type_description
    _atom_type_scat_dispersion_real
    _atom_type_scat_dispersion_imag
    _atom_type_scat_source
    'C' 'C' 0.0033 0.0016
                         'International Tables Vol C Tables 4.2.6.8 and 6.1.1.4'
    'H' 'H' 0.0000 0.0000
                         'International Tables Vol C Tables 4.2.6.8 and 6.1.1.4'
    'N' 'N' 0.0061 0.0033
                         'International Tables Vol C Tables 4.2.6.8 and 6.1.1.4'
    'O' 'O' 0.0106 0.0060
                         'International Tables Vol C Tables 4.2.6.8 and 6.1.1.4'
    'Sn' 'Sn' -0.6537 1.4246
                         'International Tables Vol C Tables 4.2.6.8 and 6.1.1.4'
_computing_data_collection     'APEX2 (Bruker, 2009)'
_computing_cell_refinement     'SAINT (Bruker, 2009)'
_computing_data_reduction     'SAINT (Bruker, 2009)'
_computing_structure_solution     'SHELXTL (Sheldrick, 2008)'
_computing_structure_refinement     'SHELXTL (Sheldrick, 2008)'
_computing_molecular_graphics     'SHELXTL (Sheldrick, 2008)'
_computing_publication_material
                             'SHELXTL (Sheldrick, 2008) and PLATON (Spek, 2009)'
loop_
    _atom_site_type_symbol
    _atom_site_label
    _atom_site_fract_x
    _atom_site_fract_y
    _atom_site_fract_z
    _atom_site_U_iso_or_equiv
    _atom_site_adp_type
    _atom_site_calc_flag
    _atom_site_refinement_flags
    _atom_site_occupancy
    _atom_site_symmetry_multiplicity
    _atom_site_disorder_assembly
    _atom_site_disorder_group
    Sn Sn1 0.615883(9) 0.312195(8) 0.235446(7) 0.01671(3) Uani d . 1 1 . .
    Sn Sn2 0.844716(8) 0.170539(8) 0.276260(7) 0.01463(3) Uani d . 1 1 A .
    Sn Sn3 0.726881(9) 0.058100(8) 0.183349(8) 0.01861(3) Uani d . 1 1 . .
    Sn Sn4 0.737168(9) 0.429485(8) 0.317647(7) 0.01379(2) Uani d . 1 1 . .
    O O1 0.72397(9) 0.17492(8) 0.22430(8) 0.0187(2) Uani d . 1 1 A .
    O O2 0.73553(9) 0.30762(8) 0.28821(7) 0.0172(2) Uani d . 1 1 A .
    O O3 0.54677(10) 0.12840(9) 0.19435(8) 0.0225(3) Uani d . 1 1 A .
    O O4 0.52363(11) 0.28179(10) 0.16622(10) 0.0287(3) Uani d . 1 1 A .
    O O5 0.06846(11) 0.48611(11) 0.12433(10) 0.0354(4) Uani d . 1 1 . .
    O O6 0.20536(12) 0.51919(10) 0.11020(9) 0.0289(3) Uani d . 1 1 . .
    O O7 0.89082(10) 0.00652(9) 0.19418(8) 0.0192(2) Uani d . 1 1 A .
    O O8 0.88365(10) -0.11355(10) 0.14687(8) 0.0242(3) Uani d . 1 1 A .
    O O9 1.21758(12) -0.00267(10) 0.22356(9) 0.0292(3) Uani d . 1 1 . .
    O O10 1.35710(11) -0.13356(11) 0.21556(9) 0.0318(3) Uani d . 1 1 . .
    O O11 0.92936(10) 0.20281(9) 0.35023(7) 0.0187(2) Uani d . 1 1 . .
    O O12 0.91575(10) 0.35208(9) 0.31013(8) 0.0190(2) Uani d . 1 1 A .
    O O13 1.24913(12) -0.04123(10) 0.39659(9) 0.0298(3) Uani d . 1 1 . .
    O O14 1.39161(12) -0.01430(11) 0.37262(10) 0.0353(4) Uani d . 1 1 . .
    O O15 0.57450(9) 0.48247(9) 0.30492(7) 0.0176(2) Uani d . 1 1 A .
    O O16 0.58029(10) 0.60183(9) 0.35400(7) 0.0195(2) Uani d . 1 1 A .
    O O17 0.24990(12) 0.48413(11) 0.27848(10) 0.0312(3) Uani d . 1 1 . .
    O O18 0.10145(12) 0.59988(12) 0.31533(11) 0.0367(4) Uani d . 1 1 . .
    N N1 0.16269(12) 0.46123(12) 0.12192(10) 0.0225(3) Uani d . 1 1 . .
    N N2 0.39713(13) 0.07371(11) 0.18058(10) 0.0211(3) Uani d . 1 1 A .
    N N3 1.26428(12) -0.08903(12) 0.21179(9) 0.0211(3) Uani d . 1 1 . .
    N N4 1.04704(14) -0.28197(12) 0.14185(11) 0.0248(3) Uani d . 1 1 A .
    N N5 1.29631(13) 0.01373(12) 0.37831(10) 0.0235(3) Uani d . 1 1 A .
    N N6 1.07285(13) 0.40233(12) 0.31479(10) 0.0212(3) Uani d . 1 1 . .
    N N7 0.19774(13) 0.56302(12) 0.30606(10) 0.0254(3) Uani d . 1 1 . .
    N N8 0.40377(14) 0.75500(12) 0.39207(10) 0.0229(3) Uani d . 1 1 A .
    C C1 0.49264(14) 0.21414(13) 0.17427(11) 0.0194(3) Uani d . 1 1 . .
    C C2 0.38675(13) 0.23784(12) 0.15991(10) 0.0155(3) Uani d . 1 1 A .
    C C3 0.32634(13) 0.33358(12) 0.14445(10) 0.0166(3) Uani d . 1 1 . .
    H H3A 0.3545 0.3807 0.1409 0.020 Uiso calc R 1 1 A .
    C C4 0.22574(13) 0.36082(12) 0.13420(10) 0.0181(3) Uani d . 1 1 A .
    C C5 0.18189(14) 0.29339(14) 0.13872(11) 0.0208(3) Uani d . 1 1 . .
    H H5A 0.1122 0.3131 0.1322 0.025 Uiso calc R 1 1 A .
    C C6 0.24094(14) 0.19865(13) 0.15260(11) 0.0197(3) Uani d . 1 1 A .
    H H6A 0.2121 0.1525 0.1542 0.024 Uiso calc R 1 1 . .
    C C7 0.34398(13) 0.16758(12) 0.16469(10) 0.0163(3) Uani d . 1 1 . .
    C C8 0.93483(13) -0.07913(12) 0.17050(11) 0.0181(3) Uani d . 1 1 . .
    C C9 1.04682(13) -0.13431(12) 0.17266(10) 0.0165(3) Uani d . 1 1 A .
    C C10 1.10336(13) -0.08855(12) 0.19018(10) 0.0164(3) Uani d . 1 1 . .
    H H10A 1.0698 -0.0229 0.2007 0.020 Uiso calc R 1 1 A .
    C C11 1.20830(13) -0.13792(13) 0.19243(10) 0.0178(3) Uani d . 1 1 A .
    C C12 1.26059(14) -0.23398(13) 0.17577(11) 0.0214(4) Uani d . 1 1 . .
    H H12A 1.3328 -0.2668 0.1768 0.026 Uiso calc R 1 1 A .
    C C13 1.20658(15) -0.28020(13) 0.15796(11) 0.0222(4) Uani d . 1 1 A .
    H H13A 1.2423 -0.3453 0.1461 0.027 Uiso calc R 1 1 . .
    C C14 1.09805(14) -0.23306(12) 0.15676(10) 0.0185(3) Uani d . 1 1 . .
    C C15 0.96620(13) 0.26731(12) 0.33423(10) 0.0156(3) Uani d . 1 1 A .
    C C16 1.07532(13) 0.24094(12) 0.34266(10) 0.0153(3) Uani d . 1 1 . .
    C C17 1.13392(13) 0.14435(12) 0.35820(10) 0.0164(3) Uani d . 1 1 A .
    H H17A 1.1025 0.0990 0.3653 0.020 Uiso calc R 1 1 . .
    C C18 1.23695(14) 0.11414(13) 0.36337(10) 0.0193(3) Uani d . 1 1 . .
    C C19 1.28521(14) 0.17921(14) 0.35424(11) 0.0219(4) Uani d . 1 1 A .
    H H19A 1.3565 0.1573 0.3577 0.026 Uiso calc R 1 1 . .
    C C20 1.22869(14) 0.27455(14) 0.34031(11) 0.0202(3) Uani d . 1 1 . .
    H H20A 1.2607 0.3189 0.3359 0.024 Uiso calc R 1 1 A .
    C C21 1.12296(13) 0.30873(13) 0.33225(10) 0.0164(3) Uani d . 1 1 A .
    C C22 0.52883(13) 0.56598(12) 0.33300(10) 0.0159(3) Uani d . 1 1 . .
    C C23 0.41350(13) 0.61543(12) 0.34005(10) 0.0155(3) Uani d . 1 1 A .
    C C24 0.35931(14) 0.57013(12) 0.31860(10) 0.0178(3) Uani d . 1 1 . .
    H H24A 0.3967 0.5097 0.2974 0.021 Uiso calc R 1 1 A .
    C C25 0.25170(14) 0.61226(13) 0.32779(11) 0.0192(3) Uani d . 1 1 A .
    C C26 0.19400(14) 0.70151(14) 0.35846(11) 0.0225(4) Uani d . 1 1 . .
    H H26A 0.1198 0.7294 0.3651 0.027 Uiso calc R 1 1 A .
    C C27 0.24589(14) 0.74797(13) 0.37865(11) 0.0216(4) Uani d . 1 1 A .
    H H27A 0.2070 0.8089 0.3988 0.026 Uiso calc R 1 1 . .
    C C28 0.35682(13) 0.70719(12) 0.37021(10) 0.0173(3) Uani d . 1 1 . .
    C C29 0.64551(14) 0.39952(12) 0.13608(11) 0.0191(3) Uani d . 1 1 A .
    H H29A 0.7014 0.4193 0.1404 0.023 Uiso calc R 1 1 . .
    H H29B 0.6729 0.3602 0.0916 0.023 Uiso calc R 1 1 . .
    C C30 0.55173(14) 0.48939(13) 0.12021(11) 0.0201(3) Uani d . 1 1 . .
    H H30A 0.5282 0.5325 0.1618 0.024 Uiso calc R 1 1 A .
    H H30B 0.4933 0.4711 0.1197 0.024 Uiso calc R 1 1 . .
    C C31 0.57773(16) 0.54309(13) 0.04414(11) 0.0228(4) Uani d . 1 1 A .
    H H31A 0.6420 0.5538 0.0419 0.027 Uiso calc R 1 1 . .
    H H31B 0.5923 0.5030 0.0021 0.027 Uiso calc R 1 1 . .
    C C32 0.48907(18) 0.63928(15) 0.03270(12) 0.0308(5) Uani d . 1 1 . .
    H H32A 0.5051 0.6668 -0.0193 0.046 Uiso calc R 1 1 A .
    H H32B 0.4818 0.6829 0.0693 0.046 Uiso calc R 1 1 . .
    H H32C 0.4234 0.6299 0.0407 0.046 Uiso calc R 1 1 . .
    C C33 0.5020(6) 0.2954(5) 0.3247(3) 0.0172(10) Uani d P 0.510(4) 1 A 1
    H H33A 0.4337 0.3458 0.3175 0.021 Uiso calc PR 0.510(4) 1 A 1
    H H33B 0.4989 0.2329 0.3219 0.021 Uiso calc PR 0.510(4) 1 A 1
    C C34 0.5145(3) 0.2996(3) 0.4045(2) 0.0198(8) Uani d P 0.510(4) 1 A 1
    H H34A 0.4913 0.3674 0.4151 0.024 Uiso calc PR 0.510(4) 1 A 1
    H H34B 0.5895 0.2669 0.4068 0.024 Uiso calc PR 0.510(4) 1 A 1
    C C35 0.4506(3) 0.2521(3) 0.4662(2) 0.0222(8) Uani d P 0.510(4) 1 A 1
    H H35A 0.4445 0.2726 0.5165 0.027 Uiso calc PR 0.510(4) 1 A 1
    H H35B 0.3790 0.2753 0.4566 0.027 Uiso calc PR 0.510(4) 1 A 1
    C C36 0.4977(4) 0.1437(3) 0.4690(3) 0.0334(11) Uani d P 0.510(4) 1 A 1
    H H36A 0.4505 0.1185 0.5066 0.050 Uiso calc PR 0.510(4) 1 A 1
    H H36B 0.5657 0.1197 0.4837 0.050 Uiso calc PR 0.510(4) 1 A 1
    H H36C 0.5074 0.1226 0.4187 0.050 Uiso calc PR 0.510(4) 1 A 1
    C C33X 0.5016(6) 0.3117(5) 0.3451(4) 0.0197(11) Uani d P 0.490(4) 1 A 2
    H H33C 0.5049 0.3525 0.3802 0.024 Uiso calc PR 0.490(4) 1 A 2
    H H33D 0.4297 0.3390 0.3354 0.024 Uiso calc PR 0.490(4) 1 A 2
    C C34X 0.5250(3) 0.2105(3) 0.3824(2) 0.0204(8) Uani d P 0.490(4) 1 A 2
    H H34C 0.5976 0.1829 0.3905 0.025 Uiso calc PR 0.490(4) 1 A 2
    H H34D 0.5204 0.1704 0.3473 0.025 Uiso calc PR 0.490(4) 1 A 2
    C C35X 0.4502(4) 0.2068(3) 0.4586(2) 0.0246(9) Uani d P 0.490(4) 1 A 2
    H H35C 0.4602 0.2408 0.4956 0.030 Uiso calc PR 0.490(4) 1 A 2
    H H35D 0.3770 0.2404 0.4517 0.030 Uiso calc PR 0.490(4) 1 A 2
    C C36X 0.4675(4) 0.1043(3) 0.4908(3) 0.0313(10) Uani d P 0.490(4) 1 A 2
    H H36D 0.4142 0.1051 0.5373 0.047 Uiso calc PR 0.490(4) 1 A 2
    H H36E 0.5373 0.0728 0.5027 0.047 Uiso calc PR 0.490(4) 1 A 2
    H H36F 0.4620 0.0691 0.4530 0.047 Uiso calc PR 0.490(4) 1 A 2
    C C37 0.96067(14) 0.18908(13) 0.18150(10) 0.0191(3) Uani d . 1 1 . .
    H H37A 0.9601 0.2535 0.1824 0.023 Uiso calc R 1 1 A .
    H H37B 1.0300 0.1419 0.1897 0.023 Uiso calc R 1 1 . .
    C C38 0.95222(16) 0.17938(15) 0.10179(11) 0.0244(4) Uani d . 1 1 A .
    H H38A 0.8778 0.2104 0.0978 0.029 Uiso calc R 1 1 . .
    H H38B 0.9770 0.1107 0.0936 0.029 Uiso calc R 1 1 . .
    C C39 1.01647(16) 0.22486(15) 0.03967(11) 0.0261(4) Uani d . 1 1 . .
    H H39A 1.0870 0.2042 0.0507 0.031 Uiso calc R 1 1 A .
    H H39B 1.0255 0.2008 -0.0099 0.031 Uiso calc R 1 1 . .
    C C40 0.96720(18) 0.33400(15) 0.03267(12) 0.0296(4) Uani d . 1 1 A .
    H H40A 1.0127 0.3583 -0.0075 0.044 Uiso calc R 1 1 . .
    H H40B 0.9588 0.3586 0.0812 0.044 Uiso calc R 1 1 . .
    H H40C 0.8985 0.3552 0.0198 0.044 Uiso calc R 1 1 . .
    C C41 0.82967(14) 0.06716(13) 0.36786(11) 0.0199(3) Uani d . 1 1 . .
    H H41A 0.7955 0.0998 0.4159 0.024 Uiso calc R 1 1 A .
    H H41B 0.7838 0.0382 0.3588 0.024 Uiso calc R 1 1 . .
    C C42 0.93581(15) -0.01281(13) 0.37689(11) 0.0240(4) Uani d . 1 1 A .
    H H42A 0.9678 -0.0476 0.3298 0.029 Uiso calc R 1 1 . .
    H H42B 0.9830 0.0168 0.3826 0.029 Uiso calc R 1 1 . .
    C C43 0.92831(17) -0.08493(14) 0.44502(11) 0.0259(4) Uani d . 1 1 . .
    H H43A 1.0000 -0.1274 0.4516 0.031 Uiso calc R 1 1 A .
    H H43B 0.8913 -0.0497 0.4916 0.031 Uiso calc R 1 1 . .
    C C44 0.8716(2) -0.14621(16) 0.43712(14) 0.0355(5) Uani d . 1 1 A .
    H H44A 0.8760 -0.1949 0.4799 0.053 Uiso calc R 1 1 . .
    H H44B 0.9043 -0.1776 0.3891 0.053 Uiso calc R 1 1 . .
    H H44C 0.7979 -0.1057 0.4373 0.053 Uiso calc R 1 1 . .
    C C45 0.68765(15) -0.03894(13) 0.27141(12) 0.0231(4) Uani d . 1 1 A .
    H H45A 0.7491 -0.0768 0.2947 0.028 Uiso calc R 1 1 . .
    H H45B 0.6299 -0.0020 0.3115 0.028 Uiso calc R 1 1 . .
    C C46 0.65399(16) -0.10772(13) 0.24266(13) 0.0256(4) Uani d . 1 1 . .
    H H46A 0.5888 -0.0700 0.2237 0.031 Uiso calc R 1 1 A .
    H H46B 0.7090 -0.1400 0.1992 0.031 Uiso calc R 1 1 . .
    C C47 0.63512(16) -0.18382(14) 0.30332(13) 0.0287(4) Uani d . 1 1 A .
    H H47A 0.5859 -0.1518 0.3490 0.034 Uiso calc R 1 1 . .
    H H47B 0.6013 -0.2171 0.2837 0.034 Uiso calc R 1 1 . .
    C C48 0.7341(2) -0.25768(16) 0.32661(15) 0.0371(5) Uani d . 1 1 . .
    H H48A 0.7178 -0.3086 0.3605 0.056 Uiso calc R 1 1 A .
    H H48B 0.7624 -0.2270 0.3533 0.056 Uiso calc R 1 1 . .
    H H48C 0.7862 -0.2852 0.2811 0.056 Uiso calc R 1 1 . .
    C C49 0.75241(19) 0.08989(19) 0.06048(14) 0.0246(5) Uani d P 0.860(5) 1 A 1
    H H49A 0.6955 0.1512 0.0495 0.030 Uiso calc PR 0.860(5) 1 A 1
    H H49C 0.8190 0.0998 0.0434 0.030 Uiso calc PR 0.860(5) 1 A 1
    C C50 0.75720(19) 0.01522(19) 0.01225(14) 0.0287(6) Uani d P 0.860(5) 1 A 1
    H H50A 0.7807 0.0332 -0.0421 0.034 Uiso calc PR 0.860(5) 1 A 1
    H H50B 0.8109 -0.0473 0.0254 0.034 Uiso calc PR 0.860(5) 1 A 1
    C C51 0.6545(2) 0.00274(17) 0.02148(15) 0.0274(6) Uani d P 0.860(5) 1 A 1
    H H51A 0.6681 -0.0519 -0.0073 0.033 Uiso calc PR 0.860(5) 1 A 1
    H H51B 0.6298 -0.0135 0.0760 0.033 Uiso calc PR 0.860(5) 1 A 1
    C C52 0.5679(2) 0.0905(2) -0.00562(17) 0.0287(6) Uani d P 0.860(5) 1 A 1
    H H52A 0.5055 0.0764 0.0004 0.043 Uiso calc PR 0.860(5) 1 A 1
    H H52B 0.5917 0.1077 -0.0595 0.043 Uiso calc PR 0.860(5) 1 A 1
    H H52C 0.5507 0.1441 0.0247 0.043 Uiso calc PR 0.860(5) 1 A 1
    C C49X 0.7335(13) 0.0636(12) 0.0793(9) 0.023(3) Uiso d P 0.140(5) 1 A 2
    H H49B 0.6881 0.1290 0.0633 0.028 Uiso calc PR 0.140(5) 1 A 2
    H H49D 0.8063 0.0527 0.0520 0.028 Uiso calc PR 0.140(5) 1 A 2
    C C50X 0.7001(13) -0.0089(11) 0.0539(9) 0.029(3) Uiso d P 0.140(5) 1 A 2
    H H50C 0.7556 -0.0734 0.0588 0.035 Uiso calc PR 0.140(5) 1 A 2
    H H50D 0.6357 -0.0093 0.0905 0.035 Uiso calc PR 0.140(5) 1 A 2
    C C51X 0.6803(13) 0.0057(12) -0.0225(10) 0.030(4) Uiso d P 0.140(5) 1 A 2
    H H51C 0.6740 -0.0521 -0.0342 0.035 Uiso calc PR 0.140(5) 1 A 2
    H H51D 0.7410 0.0134 -0.0596 0.035 Uiso calc PR 0.140(5) 1 A 2
    C C52X 0.5818(17) 0.0924(16) -0.0327(11) 0.029(3) Uiso d P 0.140(5) 1 A 2
    H H52D 0.5658 0.0920 -0.0818 0.043 Uiso calc PR 0.140(5) 1 A 2
    H H52E 0.5928 0.1509 -0.0316 0.043 Uiso calc PR 0.140(5) 1 A 2
    H H52F 0.5231 0.0903 0.0086 0.043 Uiso calc PR 0.140(5) 1 A 2
    C C53 0.71291(16) 0.41534(15) 0.43874(11) 0.0243(4) Uani d . 1 1 A .
    H H53A 0.6413 0.4169 0.4599 0.029 Uiso calc R 1 1 . .
    H H53B 0.7628 0.3516 0.4540 0.029 Uiso calc R 1 1 . .
    C C54 0.72566(16) 0.49149(16) 0.47538(11) 0.0273(4) Uani d . 1 1 . .
    H H54A 0.6736 0.5551 0.4623 0.033 Uiso calc R 1 1 A .
    H H54B 0.7096 0.4794 0.5315 0.033 Uiso calc R 1 1 . .
    C C55 0.83427(17) 0.49452(16) 0.45111(13) 0.0299(4) Uani d . 1 1 A .
    H H55A 0.8477 0.5130 0.3958 0.036 Uiso calc R 1 1 . .
    H H55B 0.8871 0.4295 0.4596 0.036 Uiso calc R 1 1 . .
    C C56 0.8481(2) 0.56420(19) 0.49380(14) 0.0392(6) Uani d . 1 1 . .
    H H56A 0.9191 0.5633 0.4753 0.059 Uiso calc R 1 1 A .
    H H56B 0.8374 0.5451 0.5485 0.059 Uiso calc R 1 1 . .
    H H56C 0.7968 0.6290 0.4851 0.059 Uiso calc R 1 1 . .
    C C57 0.79555(14) 0.50760(13) 0.22150(10) 0.0197(3) Uani d . 1 1 A .
    H H57A 0.8425 0.5299 0.2375 0.024 Uiso calc R 1 1 . .
    H H57B 0.8397 0.4617 0.1821 0.024 Uiso calc R 1 1 . .
    C C58 0.71941(15) 0.59374(12) 0.18323(10) 0.0193(3) Uani d . 1 1 . .
    H H58A 0.6764 0.6423 0.2208 0.023 Uiso calc R 1 1 A .
    H H58B 0.6716 0.5734 0.1663 0.023 Uiso calc R 1 1 . .
    C C59 0.77550(18) 0.63886(16) 0.11475(12) 0.0310(5) Uani d . 1 1 A .
    H H59A 0.8171 0.5906 0.0767 0.037 Uiso calc R 1 1 . .
    H H59B 0.8248 0.6573 0.1316 0.037 Uiso calc R 1 1 . .
    C C60 0.7005(2) 0.72705(16) 0.07678(13) 0.0352(5) Uani d . 1 1 . .
    H H60A 0.7410 0.7555 0.0357 0.053 Uiso calc R 1 1 A .
    H H60B 0.6567 0.7740 0.1147 0.053 Uiso calc R 1 1 . .
    H H60C 0.6559 0.7082 0.0556 0.053 Uiso calc R 1 1 . .
    H H1N2 0.363(2) 0.0372(19) 0.1916(15) 0.038(7) Uiso d . 1 1 . .
    H H2N2 0.456(2) 0.0581(17) 0.1905(13) 0.026(6) Uiso d . 1 1 . .
    H H1N4 1.078(2) -0.340(2) 0.1326(15) 0.040(8) Uiso d . 1 1 . .
    H H2N4 0.980(2) -0.2534(19) 0.1430(15) 0.038(7) Uiso d . 1 1 . .
    H H1N6 1.013(2) 0.4218(19) 0.3087(15) 0.036(7) Uiso d . 1 1 . .
    H H2N6 1.1052(18) 0.4383(17) 0.3072(13) 0.022(6) Uiso d . 1 1 . .
    H H1N8 0.471(2) 0.733(2) 0.3835(17) 0.052(9) Uiso d . 1 1 . .
    H H2N8 0.3716(19) 0.8117(18) 0.3995(13) 0.026(6) Uiso d . 1 1 . .
loop_
    _atom_site_aniso_label
    _atom_site_aniso_U_11
    _atom_site_aniso_U_22
    _atom_site_aniso_U_33
    _atom_site_aniso_U_12
    _atom_site_aniso_U_13
    _atom_site_aniso_U_23
    Sn1 0.01106(5) 0.00921(5) 0.03082(6) -0.00378(4) -0.00783(4) 0.00106(4)
    Sn2 0.01039(5) 0.00965(5) 0.02354(6) -0.00362(4) -0.00501(4) 0.00118(4)
    Sn3 0.01384(5) 0.01048(5) 0.03358(7) -0.00422(4) -0.00888(5) -0.00213(4)
    Sn4 0.01225(5) 0.01044(5) 0.01863(5) -0.00414(4) -0.00414(4) -0.00019(4)
    O1 0.0132(5) 0.0096(5) 0.0352(7) -0.0031(4) -0.0103(5) -0.0016(5)
    O2 0.0122(5) 0.0095(5) 0.0300(7) -0.0029(4) -0.0071(5) -0.0009(5)
    O3 0.0150(6) 0.0129(6) 0.0412(8) -0.0047(5) -0.0108(5) -0.0001(5)
    O4 0.0239(7) 0.0152(6) 0.0561(10) -0.0105(5) -0.0225(7) 0.0039(6)
    O5 0.0163(7) 0.0268(8) 0.0557(10) -0.0004(6) -0.0130(7) 0.0038(7)
    O6 0.0260(7) 0.0141(6) 0.0465(9) -0.0047(5) -0.0120(7) -0.0034(6)
    O7 0.0150(6) 0.0118(5) 0.0305(7) -0.0029(5) -0.0072(5) -0.0028(5)
    O8 0.0184(6) 0.0190(6) 0.0383(8) -0.0052(5) -0.0114(6) -0.0070(6)
    O9 0.0282(7) 0.0197(7) 0.0452(9) -0.0120(6) -0.0137(7) 0.0000(6)
    O10 0.0183(7) 0.0346(8) 0.0457(9) -0.0115(6) -0.0109(6) -0.0014(7)
    O11 0.0170(6) 0.0166(6) 0.0257(6) -0.0091(5) -0.0081(5) 0.0027(5)
    O12 0.0148(5) 0.0136(5) 0.0292(7) -0.0051(5) -0.0077(5) 0.0010(5)
    O13 0.0268(7) 0.0164(6) 0.0403(9) -0.0028(6) -0.0073(6) -0.0010(6)
    O14 0.0189(7) 0.0288(8) 0.0527(10) 0.0016(6) -0.0157(7) -0.0049(7)
    O15 0.0135(5) 0.0126(5) 0.0245(6) -0.0029(4) -0.0040(5) -0.0013(5)
    O16 0.0149(6) 0.0186(6) 0.0253(6) -0.0057(5) -0.0052(5) -0.0030(5)
    O17 0.0296(8) 0.0225(7) 0.0483(9) -0.0140(6) -0.0121(7) -0.0035(6)
    O18 0.0198(7) 0.0330(9) 0.0632(11) -0.0131(6) -0.0149(7) -0.0009(8)
    N1 0.0182(7) 0.0172(7) 0.0284(8) -0.0021(6) -0.0064(6) -0.0019(6)
    N2 0.0176(7) 0.0142(7) 0.0353(9) -0.0083(6) -0.0099(6) 0.0012(6)
    N3 0.0179(7) 0.0217(8) 0.0257(8) -0.0104(6) -0.0060(6) 0.0025(6)
    N4 0.0228(8) 0.0132(7) 0.0401(10) -0.0026(6) -0.0136(7) -0.0065(7)
    N5 0.0187(7) 0.0214(8) 0.0262(8) -0.0006(6) -0.0086(6) -0.0039(6)
    N6 0.0181(7) 0.0163(7) 0.0325(9) -0.0092(6) -0.0075(6) -0.0002(6)
    N7 0.0213(8) 0.0211(8) 0.0379(9) -0.0120(7) -0.0109(7) 0.0047(7)
    N8 0.0176(7) 0.0150(7) 0.0351(9) -0.0025(6) -0.0075(7) -0.0068(6)
    C1 0.0143(7) 0.0143(7) 0.0312(9) -0.0056(6) -0.0076(7) -0.0013(7)
    C2 0.0132(7) 0.0138(7) 0.0206(8) -0.0055(6) -0.0040(6) -0.0023(6)
    C3 0.0155(7) 0.0133(7) 0.0222(8) -0.0054(6) -0.0058(6) -0.0021(6)
    C4 0.0151(7) 0.0149(7) 0.0225(8) -0.0026(6) -0.0062(6) -0.0017(6)
    C5 0.0142(7) 0.0215(8) 0.0284(9) -0.0075(7) -0.0081(7) 0.0007(7)
    C6 0.0164(8) 0.0193(8) 0.0274(9) -0.0099(7) -0.0069(7) -0.0002(7)
    C7 0.0144(7) 0.0163(7) 0.0191(8) -0.0067(6) -0.0040(6) -0.0011(6)
    C8 0.0143(7) 0.0135(7) 0.0253(8) -0.0031(6) -0.0058(6) -0.0018(6)
    C9 0.0146(7) 0.0119(7) 0.0207(8) -0.0020(6) -0.0050(6) -0.0018(6)
    C10 0.0155(7) 0.0135(7) 0.0198(8) -0.0056(6) -0.0040(6) 0.0002(6)
    C11 0.0153(7) 0.0175(8) 0.0206(8) -0.0067(6) -0.0047(6) 0.0012(6)
    C12 0.0150(8) 0.0193(8) 0.0266(9) -0.0031(7) -0.0060(7) -0.0002(7)
    C13 0.0189(8) 0.0143(8) 0.0299(9) -0.0008(7) -0.0076(7) -0.0031(7)
    C14 0.0195(8) 0.0123(7) 0.0230(8) -0.0037(6) -0.0076(6) -0.0013(6)
    C15 0.0123(7) 0.0147(7) 0.0201(8) -0.0051(6) -0.0045(6) -0.0003(6)
    C16 0.0129(7) 0.0151(7) 0.0190(7) -0.0057(6) -0.0046(6) -0.0012(6)
    C17 0.0153(7) 0.0149(7) 0.0194(8) -0.0054(6) -0.0051(6) -0.0016(6)
    C18 0.0152(7) 0.0176(8) 0.0230(8) -0.0027(6) -0.0066(6) -0.0021(6)
    C19 0.0143(7) 0.0263(9) 0.0260(9) -0.0068(7) -0.0067(7) -0.0033(7)
    C20 0.0157(8) 0.0220(8) 0.0258(9) -0.0092(7) -0.0048(6) -0.0031(7)
    C21 0.0144(7) 0.0182(8) 0.0183(7) -0.0074(6) -0.0030(6) -0.0031(6)
    C22 0.0132(7) 0.0140(7) 0.0179(7) -0.0038(6) -0.0033(6) 0.0013(6)
    C23 0.0135(7) 0.0129(7) 0.0191(7) -0.0044(6) -0.0045(6) 0.0014(6)
    C24 0.0177(8) 0.0135(7) 0.0217(8) -0.0065(6) -0.0046(6) 0.0020(6)
    C25 0.0171(8) 0.0171(8) 0.0261(9) -0.0086(6) -0.0076(7) 0.0021(7)
    C26 0.0142(8) 0.0203(8) 0.0308(10) -0.0054(7) -0.0047(7) 0.0009(7)
    C27 0.0161(8) 0.0162(8) 0.0300(9) -0.0032(6) -0.0046(7) -0.0039(7)
    C28 0.0148(7) 0.0140(7) 0.0214(8) -0.0038(6) -0.0040(6) -0.0010(6)
    C29 0.0180(8) 0.0146(7) 0.0261(9) -0.0065(6) -0.0077(7) -0.0004(6)
    C30 0.0196(8) 0.0151(8) 0.0262(9) -0.0070(7) -0.0070(7) 0.0005(6)
    C31 0.0262(9) 0.0182(8) 0.0233(9) -0.0082(7) -0.0060(7) 0.0005(7)
    C32 0.0332(11) 0.0211(9) 0.0283(10) -0.0042(8) -0.0045(8) 0.0035(8)
    C33 0.0161(17) 0.014(2) 0.021(3) -0.0074(17) -0.002(2) 0.0000(17)
    C34 0.0210(16) 0.0211(17) 0.0200(17) -0.0113(14) -0.0024(13) -0.0035(13)
    C35 0.0237(18) 0.024(2) 0.0185(17) -0.0107(16) -0.0014(13) -0.0003(15)
    C36 0.048(3) 0.025(2) 0.027(2) -0.015(2) -0.0102(19) 0.0028(17)
    C33X 0.0125(17) 0.015(2) 0.027(3) -0.0027(17) 0.000(2) -0.0018(19)
    C34X 0.0197(17) 0.0153(16) 0.0261(19) -0.0076(14) -0.0041(14) 0.0003(13)
    C35X 0.029(2) 0.023(2) 0.024(2) -0.0128(19) -0.0037(16) -0.0020(17)
    C36X 0.042(3) 0.029(2) 0.023(2) -0.018(2) -0.0073(18) 0.0080(17)
    C37 0.0159(7) 0.0184(8) 0.0232(8) -0.0077(6) -0.0038(6) 0.0009(6)
    C38 0.0261(9) 0.0242(9) 0.0258(9) -0.0123(8) -0.0068(7) -0.0006(7)
    C39 0.0259(9) 0.0293(10) 0.0224(9) -0.0108(8) -0.0044(7) -0.0011(7)
    C40 0.0320(11) 0.0278(10) 0.0268(10) -0.0112(9) -0.0062(8) 0.0028(8)
    C41 0.0183(8) 0.0154(8) 0.0258(9) -0.0079(6) -0.0028(7) 0.0000(6)
    C42 0.0213(9) 0.0173(8) 0.0274(9) -0.0047(7) -0.0040(7) 0.0051(7)
    C43 0.0295(10) 0.0203(9) 0.0247(9) -0.0088(8) -0.0053(8) 0.0034(7)
    C44 0.0478(14) 0.0263(11) 0.0368(12) -0.0204(10) -0.0106(10) 0.0049(9)
    C45 0.0204(8) 0.0138(8) 0.0357(10) -0.0073(7) -0.0064(7) -0.0011(7)
    C46 0.0223(9) 0.0145(8) 0.0440(12) -0.0087(7) -0.0133(8) 0.0014(8)
    C47 0.0264(10) 0.0191(9) 0.0417(12) -0.0128(8) -0.0005(9) -0.0051(8)
    C48 0.0464(14) 0.0229(10) 0.0499(14) -0.0176(10) -0.0225(11) 0.0072(10)
    C49 0.0230(11) 0.0272(12) 0.0259(11) -0.0132(10) -0.0089(9) 0.0069(10)
    C50 0.0261(12) 0.0307(13) 0.0248(11) -0.0045(10) -0.0083(9) -0.0031(9)
    C51 0.0390(14) 0.0191(10) 0.0268(13) -0.0118(10) -0.0105(10) -0.0019(9)
    C52 0.0288(13) 0.0296(13) 0.0300(14) -0.0127(10) -0.0084(12) -0.0011(12)
    C53 0.0228(9) 0.0287(10) 0.0202(8) -0.0104(8) -0.0058(7) 0.0043(7)
    C54 0.0264(10) 0.0369(11) 0.0170(8) -0.0103(9) -0.0048(7) -0.0025(8)
    C55 0.0274(10) 0.0309(11) 0.0320(11) -0.0074(9) -0.0096(8) -0.0086(9)
    C56 0.0389(13) 0.0441(14) 0.0408(13) -0.0135(11) -0.0174(11) -0.0114(11)
    C57 0.0194(8) 0.0172(8) 0.0222(8) -0.0086(7) -0.0033(6) 0.0021(6)
    C58 0.0232(8) 0.0140(7) 0.0219(8) -0.0090(7) -0.0060(7) 0.0019(6)
    C59 0.0355(11) 0.0275(10) 0.0287(10) -0.0159(9) -0.0051(9) 0.0087(8)
    C60 0.0564(15) 0.0239(10) 0.0293(11) -0.0204(10) -0.0145(10) 0.0088(8)
_geom_special_details
;
All e.s.d.'s (except the e.s.d. in the dihedral angle between two l.s. planes)
are estimated using the full covariance matrix. The cell e.s.d.'s are taken
into account individually in the estimation of e.s.d.'s in distances, angles
and torsion angles; correlations between e.s.d.'s in cell parameters are only
used when they are defined by crystal symmetry. An approximate (isotropic)
treatment of cell e.s.d.'s is used for estimating e.s.d.'s involving l.s.
planes.
;
loop_
    _geom_bond_atom_site_label_1
    _geom_bond_atom_site_label_2
    _geom_bond_site_symmetry_2
    _geom_bond_distance
    _geom_bond_publ_flag
    Sn1 O1 . 2.0436(12) ?
    Sn1 C33 . 2.050(7) ?
    Sn1 C29 . 2.1234(18) ?
    Sn1 O2 . 2.1445(12) ?
    Sn1 C33X . 2.232(7) ?
    Sn1 O4 . 2.2643(14) ?
    Sn1 Sn2 . 3.29699(17) ?
    Sn2 O2 . 2.0474(12) ?
    Sn2 C41 . 2.1343(18) ?
    Sn2 C37 . 2.1351(17) ?
    Sn2 O1 . 2.1504(12) ?
    Sn2 O11 . 2.2583(13) ?
    Sn3 C49X . 1.861(16) ?
    Sn3 O1 . 2.0384(12) ?
    Sn3 C45 . 2.1283(19) ?
    Sn3 C49 . 2.176(3) ?
    Sn3 O7 . 2.1992(12) ?
    Sn3 O3 . 2.3178(13) ?
    Sn4 O2 . 2.0439(12) ?
    Sn4 C53 . 2.1293(19) ?
    Sn4 C57 . 2.1370(17) ?
    Sn4 O15 . 2.1908(12) ?
    Sn4 O12 . 2.3115(12) ?
    O3 C1 . 1.270(2) ?
    O4 C1 . 1.263(2) ?
    O5 N1 . 1.233(2) ?
    O6 N1 . 1.237(2) ?
    O7 C8 . 1.297(2) ?
    O8 C8 . 1.250(2) ?
    O9 N3 . 1.243(2) ?
    O10 N3 . 1.234(2) ?
    O11 C15 . 1.265(2) ?
    O12 C15 . 1.268(2) ?
    O13 N5 . 1.241(2) ?
    O14 N5 . 1.232(2) ?
    O15 C22 . 1.301(2) ?
    O16 C22 . 1.243(2) ?
    O17 N7 . 1.243(2) ?
    O18 N7 . 1.233(2) ?
    N1 C4 . 1.444(2) ?
    N2 C7 . 1.346(2) ?
    N2 H1N2 . 0.85(3) ?
    N2 H2N2 . 0.83(2) ?
    N3 C11 . 1.437(2) ?
    N4 C14 . 1.341(2) ?
    N4 H1N4 . 0.85(3) ?
    N4 H2N4 . 0.87(3) ?
    N5 C18 . 1.440(2) ?
    N6 C21 . 1.341(2) ?
    N6 H1N6 . 0.82(3) ?
    N6 H2N6 . 0.83(2) ?
    N7 C25 . 1.439(2) ?
    N8 C28 . 1.340(2) ?
    N8 H1N8 . 0.86(3) ?
    N8 H2N8 . 0.82(2) ?
    C1 C2 . 1.490(2) ?
    C2 C3 . 1.389(2) ?
    C2 C7 . 1.427(2) ?
    C3 C4 . 1.380(2) ?
    C3 H3A . 0.9500 ?
    C4 C5 . 1.399(3) ?
    C5 C6 . 1.367(3) ?
    C5 H5A . 0.9500 ?
    C6 C7 . 1.417(2) ?
    C6 H6A . 0.9500 ?
    C8 C9 . 1.481(2) ?
    C9 C10 . 1.390(2) ?
    C9 C14 . 1.430(2) ?
    C10 C11 . 1.385(2) ?
    C10 H10A . 0.9500 ?
    C11 C12 . 1.398(3) ?
    C12 C13 . 1.368(3) ?
    C12 H12A . 0.9500 ?
    C13 C14 . 1.424(3) ?
    C13 H13A . 0.9500 ?
    C15 C16 . 1.488(2) ?
    C16 C17 . 1.394(2) ?
    C16 C21 . 1.428(2) ?
    C17 C18 . 1.377(2) ?
    C17 H17A . 0.9500 ?
    C18 C19 . 1.400(3) ?
    C19 C20 . 1.367(3) ?
    C19 H19A . 0.9500 ?
    C20 C21 . 1.423(2) ?
    C20 H20A . 0.9500 ?
    C22 C23 . 1.487(2) ?
    C23 C24 . 1.391(2) ?
    C23 C28 . 1.427(2) ?
    C24 C25 . 1.380(2) ?
    C24 H24A . 0.9500 ?
    C25 C26 . 1.400(3) ?
    C26 C27 . 1.366(3) ?
    C26 H26A . 0.9500 ?
    C27 C28 . 1.424(2) ?
    C27 H27A . 0.9500 ?
    C29 C30 . 1.527(2) ?
    C29 H29A . 0.9900 ?
    C29 H29B . 0.9900 ?
    C30 C31 . 1.530(3) ?
    C30 H30A . 0.9900 ?
    C30 H30B . 0.9900 ?
    C31 C32 . 1.525(3) ?
    C31 H31A . 0.9900 ?
    C31 H31B . 0.9900 ?
    C32 H32A . 0.9800 ?
    C32 H32B . 0.9800 ?
    C32 H32C . 0.9800 ?
    C33 C34 . 1.526(6) ?
    C33 H33A . 0.9900 ?
    C33 H33B . 0.9900 ?
    C34 C35 . 1.541(5) ?
    C34 H34A . 0.9900 ?
    C34 H34B . 0.9900 ?
    C35 C36 . 1.516(6) ?
    C35 H35A . 0.9900 ?
    C35 H35B . 0.9900 ?
    C36 H36A . 0.9800 ?
    C36 H36B . 0.9800 ?
    C36 H36C . 0.9800 ?
    C33X C34X . 1.525(8) ?
    C33X H33C . 0.9900 ?
    C33X H33D . 0.9900 ?
    C34X C35X . 1.527(6) ?
    C34X H34C . 0.9900 ?
    C34X H34D . 0.9900 ?
    C35X C36X . 1.526(6) ?
    C35X H35C . 0.9900 ?
    C35X H35D . 0.9900 ?
    C36X H36D . 0.9800 ?
    C36X H36E . 0.9800 ?
    C36X H36F . 0.9800 ?
    C37 C38 . 1.524(3) ?
    C37 H37A . 0.9900 ?
    C37 H37B . 0.9900 ?
    C38 C39 . 1.530(3) ?
    C38 H38A . 0.9900 ?
    C38 H38B . 0.9900 ?
    C39 C40 . 1.525(3) ?
    C39 H39A . 0.9900 ?
    C39 H39B . 0.9900 ?
    C40 H40A . 0.9800 ?
    C40 H40B . 0.9800 ?
    C40 H40C . 0.9800 ?
    C41 C42 . 1.539(3) ?
    C41 H41A . 0.9900 ?
    C41 H41B . 0.9900 ?
    C42 C43 . 1.531(3) ?
    C42 H42A . 0.9900 ?
    C42 H42B . 0.9900 ?
    C43 C44 . 1.519(3) ?
    C43 H43A . 0.9900 ?
    C43 H43B . 0.9900 ?
    C44 H44A . 0.9800 ?
    C44 H44B . 0.9800 ?
    C44 H44C . 0.9800 ?
    C45 C46 . 1.537(3) ?
    C45 H45A . 0.9900 ?
    C45 H45B . 0.9900 ?
    C46 C47 . 1.527(3) ?
    C46 H46A . 0.9900 ?
    C46 H46B . 0.9900 ?
    C47 C48 . 1.517(3) ?
    C47 H47A . 0.9900 ?
    C47 H47B . 0.9900 ?
    C48 H48A . 0.9800 ?
    C48 H48B . 0.9800 ?
    C48 H48C . 0.9800 ?
    C49 C50 . 1.529(4) ?
    C49 H49A . 0.9900 ?
    C49 H49C . 0.9900 ?
    C50 C51 . 1.524(4) ?
    C50 H50A . 0.9900 ?
    C50 H50B . 0.9900 ?
    C51 C52 . 1.522(4) ?
    C51 H51A . 0.9900 ?
    C51 H51B . 0.9900 ?
    C52 H52A . 0.9800 ?
    C52 H52B . 0.9800 ?
    C52 H52C . 0.9800 ?
    C49X C50X . 1.55(2) ?
    C49X H49B . 0.9900 ?
    C49X H49D . 0.9900 ?
    C50X C51X . 1.46(2) ?
    C50X H50C . 0.9900 ?
    C50X H50D . 0.9900 ?
    C51X C52X . 1.52(3) ?
    C51X H51C . 0.9900 ?
    C51X H51D . 0.9900 ?
    C52X H52D . 0.9800 ?
    C52X H52E . 0.9800 ?
    C52X H52F . 0.9800 ?
    C53 C54 . 1.533(3) ?
    C53 H53A . 0.9900 ?
    C53 H53B . 0.9900 ?
    C54 C55 . 1.522(3) ?
    C54 H54A . 0.9900 ?
    C54 H54B . 0.9900 ?
    C55 C56 . 1.525(3) ?
    C55 H55A . 0.9900 ?
    C55 H55B . 0.9900 ?
    C56 H56A . 0.9800 ?
    C56 H56B . 0.9800 ?
    C56 H56C . 0.9800 ?
    C57 C58 . 1.523(2) ?
    C57 H57A . 0.9900 ?
    C57 H57B . 0.9900 ?
    C58 C59 . 1.527(3) ?
    C58 H58A . 0.9900 ?
    C58 H58B . 0.9900 ?
    C59 C60 . 1.528(3) ?
    C59 H59A . 0.9900 ?
    C59 H59B . 0.9900 ?
    C60 H60A . 0.9800 ?
    C60 H60B . 0.9800 ?
    C60 H60C . 0.9800 ?
loop_
    _geom_angle_atom_site_label_1
    _geom_angle_atom_site_label_2
    _geom_angle_atom_site_label_3
    _geom_angle_site_symmetry_1
    _geom_angle_site_symmetry_3
    _geom_angle
    _geom_angle_publ_flag
    O1 Sn1 C33 . . 102.26(19) ?
    O1 Sn1 C29 . . 109.79(6) ?
    C33 Sn1 C29 . . 144.4(2) ?
    O1 Sn1 O2 . . 76.44(5) ?
    C33 Sn1 O2 . . 104.49(17) ?
    C29 Sn1 O2 . . 97.91(6) ?
    O1 Sn1 C33X . . 106.93(18) ?
    C33 Sn1 C33X . . 11.9(2) ?
    C29 Sn1 C33X . . 143.02(19) ?
    O2 Sn1 C33X . . 94.69(18) ?
    O1 Sn1 O4 . . 89.08(5) ?
    C33 Sn1 O4 . . 82.72(16) ?
    C29 Sn1 O4 . . 82.63(6) ?
    O2 Sn1 O4 . . 164.84(5) ?
    C33X Sn1 O4 . . 93.80(17) ?
    O1 Sn1 Sn2 . . 39.34(3) ?
    C33 Sn1 Sn2 . . 107.5(2) ?
    C29 Sn1 Sn2 . . 107.14(5) ?
    O2 Sn1 Sn2 . . 37.11(3) ?
    C33X Sn1 Sn2 . . 103.85(19) ?
    O4 Sn1 Sn2 . . 128.23(4) ?
    O2 Sn2 C41 . . 116.69(6) ?
    O2 Sn2 C37 . . 102.20(6) ?
    C41 Sn2 C37 . . 139.14(7) ?
    O2 Sn2 O1 . . 76.23(5) ?
    C41 Sn2 O1 . . 97.59(6) ?
    C37 Sn2 O1 . . 103.59(6) ?
    O2 Sn2 O11 . . 87.60(5) ?
    C41 Sn2 O11 . . 83.03(6) ?
    C37 Sn2 O11 . . 86.75(6) ?
    O1 Sn2 O11 . . 162.25(5) ?
    O2 Sn2 Sn1 . . 39.19(3) ?
    C41 Sn2 Sn1 . . 111.68(5) ?
    C37 Sn2 Sn1 . . 106.18(5) ?
    O1 Sn2 Sn1 . . 37.04(3) ?
    O11 Sn2 Sn1 . . 126.47(3) ?
    C49X Sn3 O1 . . 117.0(5) ?
    C49X Sn3 C45 . . 128.7(6) ?
    O1 Sn3 C45 . . 112.74(7) ?
    C49X Sn3 C49 . . 14.3(5) ?
    O1 Sn3 C49 . . 103.90(8) ?
    C45 Sn3 C49 . . 142.79(9) ?
    C49X Sn3 O7 . . 105.0(5) ?
    O1 Sn3 O7 . . 79.83(5) ?
    C45 Sn3 O7 . . 94.91(6) ?
    C49 Sn3 O7 . . 97.73(7) ?
    C49X Sn3 O3 . . 85.3(5) ?
    O1 Sn3 O3 . . 90.46(5) ?
    C45 Sn3 O3 . . 82.56(6) ?
    C49 Sn3 O3 . . 91.11(7) ?
    O7 Sn3 O3 . . 168.18(5) ?
    O2 Sn4 C53 . . 105.16(7) ?
    O2 Sn4 C57 . . 112.18(6) ?
    C53 Sn4 C57 . . 140.54(8) ?
    O2 Sn4 O15 . . 80.07(5) ?
    C53 Sn4 O15 . . 99.69(6) ?
    C57 Sn4 O15 . . 98.85(6) ?
    O2 Sn4 O12 . . 89.13(5) ?
    C53 Sn4 O12 . . 89.47(6) ?
    C57 Sn4 O12 . . 79.01(6) ?
    O15 Sn4 O12 . . 167.33(5) ?
    Sn3 O1 Sn1 . . 133.09(6) ?
    Sn3 O1 Sn2 . . 123.16(6) ?
    Sn1 O1 Sn2 . . 103.62(5) ?
    Sn4 O2 Sn2 . . 133.50(6) ?
    Sn4 O2 Sn1 . . 121.48(6) ?
    Sn2 O2 Sn1 . . 103.70(5) ?
    C1 O3 Sn3 . . 127.34(12) ?
    C1 O4 Sn1 . . 130.17(13) ?
    C8 O7 Sn3 . . 105.06(11) ?
    C15 O11 Sn2 . . 124.96(11) ?
    C15 O12 Sn4 . . 128.32(11) ?
    C22 O15 Sn4 . . 105.22(11) ?
    O5 N1 O6 . . 122.51(16) ?
    O5 N1 C4 . . 118.98(17) ?
    O6 N1 C4 . . 118.51(15) ?
    C7 N2 H1N2 . . 117.9(18) ?
    C7 N2 H2N2 . . 116.8(17) ?
    H1N2 N2 H2N2 . . 123(2) ?
    O10 N3 O9 . . 122.07(17) ?
    O10 N3 C11 . . 119.24(16) ?
    O9 N3 C11 . . 118.69(15) ?
    C14 N4 H1N4 . . 121.5(19) ?
    C14 N4 H2N4 . . 119.3(18) ?
    H1N4 N4 H2N4 . . 119(3) ?
    O14 N5 O13 . . 122.57(17) ?
    O14 N5 C18 . . 118.92(18) ?
    O13 N5 C18 . . 118.51(16) ?
    C21 N6 H1N6 . . 119.1(19) ?
    C21 N6 H2N6 . . 119.1(16) ?
    H1N6 N6 H2N6 . . 122(2) ?
    O18 N7 O17 . . 121.85(18) ?
    O18 N7 C25 . . 119.37(17) ?
    O17 N7 C25 . . 118.78(16) ?
    C28 N8 H1N8 . . 119(2) ?
    C28 N8 H2N8 . . 119.4(17) ?
    H1N8 N8 H2N8 . . 118(3) ?
    O4 C1 O3 . . 123.22(16) ?
    O4 C1 C2 . . 117.46(15) ?
    O3 C1 C2 . . 119.32(16) ?
    C3 C2 C7 . . 119.34(15) ?
    C3 C2 C1 . . 117.60(15) ?
    C7 C2 C1 . . 123.00(15) ?
    C4 C3 C2 . . 120.50(16) ?
    C4 C3 H3A . . 119.8 ?
    C2 C3 H3A . . 119.8 ?
    C3 C4 C5 . . 121.30(16) ?
    C3 C4 N1 . . 119.43(16) ?
    C5 C4 N1 . . 119.22(16) ?
    C6 C5 C4 . . 118.96(16) ?
    C6 C5 H5A . . 120.5 ?
    C4 C5 H5A . . 120.5 ?
    C5 C6 C7 . . 121.66(17) ?
    C5 C6 H6A . . 119.2 ?
    C7 C6 H6A . . 119.2 ?
    N2 C7 C6 . . 119.03(16) ?
    N2 C7 C2 . . 122.75(16) ?
    C6 C7 C2 . . 118.22(15) ?
    O8 C8 O7 . . 120.61(16) ?
    O8 C8 C9 . . 121.48(16) ?
    O7 C8 C9 . . 117.90(16) ?
    C10 C9 C14 . . 119.38(16) ?
    C10 C9 C8 . . 119.00(15) ?
    C14 C9 C8 . . 121.61(16) ?
    C11 C10 C9 . . 120.51(16) ?
    C11 C10 H10A . . 119.7 ?
    C9 C10 H10A . . 119.7 ?
    C10 C11 C12 . . 121.17(17) ?
    C10 C11 N3 . . 119.22(16) ?
    C12 C11 N3 . . 119.61(16) ?
    C13 C12 C11 . . 119.26(17) ?
    C13 C12 H12A . . 120.4 ?
    C11 C12 H12A . . 120.4 ?
    C12 C13 C14 . . 121.54(17) ?
    C12 C13 H13A . . 119.2 ?
    C14 C13 H13A . . 119.2 ?
    N4 C14 C13 . . 119.67(16) ?
    N4 C14 C9 . . 122.22(17) ?
    C13 C14 C9 . . 118.10(17) ?
    O11 C15 O12 . . 123.40(15) ?
    O11 C15 C16 . . 117.83(15) ?
    O12 C15 C16 . . 118.76(15) ?
    C17 C16 C21 . . 119.43(15) ?
    C17 C16 C15 . . 117.28(15) ?
    C21 C16 C15 . . 123.23(15) ?
    C18 C17 C16 . . 120.49(16) ?
    C18 C17 H17A . . 119.8 ?
    C16 C17 H17A . . 119.8 ?
    C17 C18 C19 . . 121.23(17) ?
    C17 C18 N5 . . 119.42(17) ?
    C19 C18 N5 . . 119.35(16) ?
    C20 C19 C18 . . 119.31(17) ?
    C20 C19 H19A . . 120.3 ?
    C18 C19 H19A . . 120.3 ?
    C19 C20 C21 . . 121.41(17) ?
    C19 C20 H20A . . 119.3 ?
    C21 C20 H20A . . 119.3 ?
    N6 C21 C20 . . 118.95(16) ?
    N6 C21 C16 . . 122.97(16) ?
    C20 C21 C16 . . 118.07(16) ?
    O16 C22 O15 . . 120.67(15) ?
    O16 C22 C23 . . 121.77(16) ?
    O15 C22 C23 . . 117.55(15) ?
    C24 C23 C28 . . 119.26(16) ?
    C24 C23 C22 . . 119.27(15) ?
    C28 C23 C22 . . 121.45(16) ?
    C25 C24 C23 . . 120.59(16) ?
    C25 C24 H24A . . 119.7 ?
    C23 C24 H24A . . 119.7 ?
    C24 C25 C26 . . 121.30(17) ?
    C24 C25 N7 . . 119.29(17) ?
    C26 C25 N7 . . 119.41(16) ?
    C27 C26 C25 . . 119.04(17) ?
    C27 C26 H26A . . 120.5 ?
    C25 C26 H26A . . 120.5 ?
    C26 C27 C28 . . 121.58(17) ?
    C26 C27 H27A . . 119.2 ?
    C28 C27 H27A . . 119.2 ?
    N8 C28 C27 . . 119.23(16) ?
    N8 C28 C23 . . 122.54(16) ?
    C27 C28 C23 . . 118.22(16) ?
    C30 C29 Sn1 . . 115.88(12) ?
    C30 C29 H29A . . 108.3 ?
    Sn1 C29 H29A . . 108.3 ?
    C30 C29 H29B . . 108.3 ?
    Sn1 C29 H29B . . 108.3 ?
    H29A C29 H29B . . 107.4 ?
    C29 C30 C31 . . 112.29(15) ?
    C29 C30 H30A . . 109.1 ?
    C31 C30 H30A . . 109.1 ?
    C29 C30 H30B . . 109.1 ?
    C31 C30 H30B . . 109.1 ?
    H30A C30 H30B . . 107.9 ?
    C32 C31 C30 . . 112.46(16) ?
    C32 C31 H31A . . 109.1 ?
    C30 C31 H31A . . 109.1 ?
    C32 C31 H31B . . 109.1 ?
    C30 C31 H31B . . 109.1 ?
    H31A C31 H31B . . 107.8 ?
    C31 C32 H32A . . 109.5 ?
    C31 C32 H32B . . 109.5 ?
    H32A C32 H32B . . 109.5 ?
    C31 C32 H32C . . 109.5 ?
    H32A C32 H32C . . 109.5 ?
    H32B C32 H32C . . 109.5 ?
    C34 C33 Sn1 . . 116.7(4) ?
    C34 C33 H33A . . 108.1 ?
    Sn1 C33 H33A . . 108.1 ?
    C34 C33 H33B . . 108.1 ?
    Sn1 C33 H33B . . 108.1 ?
    H33A C33 H33B . . 107.3 ?
    C33 C34 C35 . . 112.0(4) ?
    C33 C34 H34A . . 109.2 ?
    C35 C34 H34A . . 109.2 ?
    C33 C34 H34B . . 109.2 ?
    C35 C34 H34B . . 109.2 ?
    H34A C34 H34B . . 107.9 ?
    C36 C35 C34 . . 113.9(3) ?
    C36 C35 H35A . . 108.8 ?
    C34 C35 H35A . . 108.8 ?
    C36 C35 H35B . . 108.8 ?
    C34 C35 H35B . . 108.8 ?
    H35A C35 H35B . . 107.7 ?
    C34X C33X Sn1 . . 111.2(4) ?
    C34X C33X H33C . . 109.4 ?
    Sn1 C33X H33C . . 109.4 ?
    C34X C33X H33D . . 109.4 ?
    Sn1 C33X H33D . . 109.4 ?
    H33C C33X H33D . . 108.0 ?
    C33X C34X C35X . . 113.1(4) ?
    C33X C34X H34C . . 109.0 ?
    C35X C34X H34C . . 109.0 ?
    C33X C34X H34D . . 109.0 ?
    C35X C34X H34D . . 109.0 ?
    H34C C34X H34D . . 107.8 ?
    C36X C35X C34X . . 112.2(4) ?
    C36X C35X H35C . . 109.2 ?
    C34X C35X H35C . . 109.2 ?
    C36X C35X H35D . . 109.2 ?
    C34X C35X H35D . . 109.2 ?
    H35C C35X H35D . . 107.9 ?
    C35X C36X H36D . . 109.5 ?
    C35X C36X H36E . . 109.5 ?
    H36D C36X H36E . . 109.5 ?
    C35X C36X H36F . . 109.5 ?
    H36D C36X H36F . . 109.5 ?
    H36E C36X H36F . . 109.5 ?
    C38 C37 Sn2 . . 118.39(13) ?
    C38 C37 H37A . . 107.7 ?
    Sn2 C37 H37A . . 107.7 ?
    C38 C37 H37B . . 107.7 ?
    Sn2 C37 H37B . . 107.7 ?
    H37A C37 H37B . . 107.1 ?
    C37 C38 C39 . . 112.21(16) ?
    C37 C38 H38A . . 109.2 ?
    C39 C38 H38A . . 109.2 ?
    C37 C38 H38B . . 109.2 ?
    C39 C38 H38B . . 109.2 ?
    H38A C38 H38B . . 107.9 ?
    C40 C39 C38 . . 113.81(17) ?
    C40 C39 H39A . . 108.8 ?
    C38 C39 H39A . . 108.8 ?
    C40 C39 H39B . . 108.8 ?
    C38 C39 H39B . . 108.8 ?
    H39A C39 H39B . . 107.7 ?
    C39 C40 H40A . . 109.5 ?
    C39 C40 H40B . . 109.5 ?
    H40A C40 H40B . . 109.5 ?
    C39 C40 H40C . . 109.5 ?
    H40A C40 H40C . . 109.5 ?
    H40B C40 H40C . . 109.5 ?
    C42 C41 Sn2 . . 112.73(12) ?
    C42 C41 H41A . . 109.0 ?
    Sn2 C41 H41A . . 109.0 ?
    C42 C41 H41B . . 109.0 ?
    Sn2 C41 H41B . . 109.0 ?
    H41A C41 H41B . . 107.8 ?
    C43 C42 C41 . . 113.99(16) ?
    C43 C42 H42A . . 108.8 ?
    C41 C42 H42A . . 108.8 ?
    C43 C42 H42B . . 108.8 ?
    C41 C42 H42B . . 108.8 ?
    H42A C42 H42B . . 107.6 ?
    C44 C43 C42 . . 113.81(18) ?
    C44 C43 H43A . . 108.8 ?
    C42 C43 H43A . . 108.8 ?
    C44 C43 H43B . . 108.8 ?
    C42 C43 H43B . . 108.8 ?
    H43A C43 H43B . . 107.7 ?
    C43 C44 H44A . . 109.5 ?
    C43 C44 H44B . . 109.5 ?
    H44A C44 H44B . . 109.5 ?
    C43 C44 H44C . . 109.5 ?
    H44A C44 H44C . . 109.5 ?
    H44B C44 H44C . . 109.5 ?
    C46 C45 Sn3 . . 112.88(14) ?
    C46 C45 H45A . . 109.0 ?
    Sn3 C45 H45A . . 109.0 ?
    C46 C45 H45B . . 109.0 ?
    Sn3 C45 H45B . . 109.0 ?
    H45A C45 H45B . . 107.8 ?
    C47 C46 C45 . . 113.72(18) ?
    C47 C46 H46A . . 108.8 ?
    C45 C46 H46A . . 108.8 ?
    C47 C46 H46B . . 108.8 ?
    C45 C46 H46B . . 108.8 ?
    H46A C46 H46B . . 107.7 ?
    C48 C47 C46 . . 113.82(18) ?
    C48 C47 H47A . . 108.8 ?
    C46 C47 H47A . . 108.8 ?
    C48 C47 H47B . . 108.8 ?
    C46 C47 H47B . . 108.8 ?
    H47A C47 H47B . . 107.7 ?
    C47 C48 H48A . . 109.5 ?
    C47 C48 H48B . . 109.5 ?
    H48A C48 H48B . . 109.5 ?
    C47 C48 H48C . . 109.5 ?
    H48A C48 H48C . . 109.5 ?
    H48B C48 H48C . . 109.5 ?
    C50 C49 Sn3 . . 116.96(18) ?
    C50 C49 H49A . . 108.1 ?
    Sn3 C49 H49A . . 108.1 ?
    C50 C49 H49C . . 108.1 ?
    Sn3 C49 H49C . . 108.1 ?
    H49A C49 H49C . . 107.3 ?
    C51 C50 C49 . . 115.3(2) ?
    C51 C50 H50A . . 108.4 ?
    C49 C50 H50A . . 108.4 ?
    C51 C50 H50B . . 108.4 ?
    C49 C50 H50B . . 108.4 ?
    H50A C50 H50B . . 107.5 ?
    C52 C51 C50 . . 114.2(2) ?
    C52 C51 H51A . . 108.7 ?
    C50 C51 H51A . . 108.7 ?
    C52 C51 H51B . . 108.7 ?
    C50 C51 H51B . . 108.7 ?
    H51A C51 H51B . . 107.6 ?
    C50X C49X Sn3 . . 115.6(12) ?
    C50X C49X H49B . . 108.4 ?
    Sn3 C49X H49B . . 108.4 ?
    C50X C49X H49D . . 108.4 ?
    Sn3 C49X H49D . . 108.4 ?
    H49B C49X H49D . . 107.4 ?
    C51X C50X C49X . . 118.2(14) ?
    C51X C50X H50C . . 107.8 ?
    C49X C50X H50C . . 107.8 ?
    C51X C50X H50D . . 107.8 ?
    C49X C50X H50D . . 107.8 ?
    H50C C50X H50D . . 107.1 ?
    C50X C51X C52X . . 113.3(15) ?
    C50X C51X H51C . . 108.9 ?
    C52X C51X H51C . . 108.9 ?
    C50X C51X H51D . . 108.9 ?
    C52X C51X H51D . . 108.9 ?
    H51C C51X H51D . . 107.7 ?
    C51X C52X H52D . . 109.5 ?
    C51X C52X H52E . . 109.5 ?
    H52D C52X H52E . . 109.5 ?
    C51X C52X H52F . . 109.5 ?
    H52D C52X H52F . . 109.5 ?
    H52E C52X H52F . . 109.5 ?
    C54 C53 Sn4 . . 115.86(13) ?
    C54 C53 H53A . . 108.3 ?
    Sn4 C53 H53A . . 108.3 ?
    C54 C53 H53B . . 108.3 ?
    Sn4 C53 H53B . . 108.3 ?
    H53A C53 H53B . . 107.4 ?
    C55 C54 C53 . . 114.43(17) ?
    C55 C54 H54A . . 108.7 ?
    C53 C54 H54A . . 108.7 ?
    C55 C54 H54B . . 108.7 ?
    C53 C54 H54B . . 108.7 ?
    H54A C54 H54B . . 107.6 ?
    C54 C55 C56 . . 113.45(19) ?
    C54 C55 H55A . . 108.9 ?
    C56 C55 H55A . . 108.9 ?
    C54 C55 H55B . . 108.9 ?
    C56 C55 H55B . . 108.9 ?
    H55A C55 H55B . . 107.7 ?
    C55 C56 H56A . . 109.5 ?
    C55 C56 H56B . . 109.5 ?
    H56A C56 H56B . . 109.5 ?
    C55 C56 H56C . . 109.5 ?
    H56A C56 H56C . . 109.5 ?
    H56B C56 H56C . . 109.5 ?
    C58 C57 Sn4 . . 119.96(12) ?
    C58 C57 H57A . . 107.3 ?
    Sn4 C57 H57A . . 107.3 ?
    C58 C57 H57B . . 107.3 ?
    Sn4 C57 H57B . . 107.3 ?
    H57A C57 H57B . . 106.9 ?
    C57 C58 C59 . . 112.36(16) ?
    C57 C58 H58A . . 109.1 ?
    C59 C58 H58A . . 109.1 ?
    C57 C58 H58B . . 109.1 ?
    C59 C58 H58B . . 109.1 ?
    H58A C58 H58B . . 107.9 ?
    C58 C59 C60 . . 113.17(19) ?
    C58 C59 H59A . . 108.9 ?
    C60 C59 H59A . . 108.9 ?
    C58 C59 H59B . . 108.9 ?
    C60 C59 H59B . . 108.9 ?
    H59A C59 H59B . . 107.8 ?
    C59 C60 H60A . . 109.5 ?
    C59 C60 H60B . . 109.5 ?
    H60A C60 H60B . . 109.5 ?
    C59 C60 H60C . . 109.5 ?
    H60A C60 H60C . . 109.5 ?
    H60B C60 H60C . . 109.5 ?
loop_
    _geom_torsion_atom_site_label_1
    _geom_torsion_atom_site_label_2
    _geom_torsion_atom_site_label_3
    _geom_torsion_atom_site_label_4
    _geom_torsion_site_symmetry_1
    _geom_torsion_site_symmetry_2
    _geom_torsion_site_symmetry_3
    _geom_torsion_site_symmetry_4
    _geom_torsion
    _geom_torsion_publ_flag
    O1 Sn1 Sn2 O2 . . . . -179.19(8) ?
    C33 Sn1 Sn2 O2 . . . . -91.07(16) ?
    C29 Sn1 Sn2 O2 . . . . 80.28(8) ?
    C33X Sn1 Sn2 O2 . . . . -79.27(17) ?
    O4 Sn1 Sn2 O2 . . . . 174.41(8) ?
    O1 Sn1 Sn2 C41 . . . . -73.09(8) ?
    C33 Sn1 Sn2 C41 . . . . 15.03(16) ?
    C29 Sn1 Sn2 C41 . . . . -173.62(8) ?
    O2 Sn1 Sn2 C41 . . . . 106.10(8) ?
    C33X Sn1 Sn2 C41 . . . . 26.83(17) ?
    O4 Sn1 Sn2 C41 . . . . -79.49(8) ?
    O1 Sn1 Sn2 C37 . . . . 91.25(8) ?
    C33 Sn1 Sn2 C37 . . . . 179.37(16) ?
    C29 Sn1 Sn2 C37 . . . . -9.28(7) ?
    O2 Sn1 Sn2 C37 . . . . -89.56(8) ?
    C33X Sn1 Sn2 C37 . . . . -168.83(17) ?
    O4 Sn1 Sn2 C37 . . . . 84.85(7) ?
    C33 Sn1 Sn2 O1 . . . . 88.12(16) ?
    C29 Sn1 Sn2 O1 . . . . -100.53(8) ?
    O2 Sn1 Sn2 O1 . . . . 179.19(8) ?
    C33X Sn1 Sn2 O1 . . . . 99.92(17) ?
    O4 Sn1 Sn2 O1 . . . . -6.40(8) ?
    O1 Sn1 Sn2 O11 . . . . -170.64(7) ?
    C33 Sn1 Sn2 O11 . . . . -82.52(16) ?
    C29 Sn1 Sn2 O11 . . . . 88.83(7) ?
    O2 Sn1 Sn2 O11 . . . . 8.55(7) ?
    C33X Sn1 Sn2 O11 . . . . -70.72(16) ?
    O4 Sn1 Sn2 O11 . . . . -177.04(6) ?
    C49X Sn3 O1 Sn1 . . . . 67.5(6) ?
    C45 Sn3 O1 Sn1 . . . . -99.67(10) ?
    C49 Sn3 O1 Sn1 . . . . 73.72(11) ?
    O7 Sn3 O1 Sn1 . . . . 169.24(10) ?
    O3 Sn3 O1 Sn1 . . . . -17.54(10) ?
    C49X Sn3 O1 Sn2 . . . . -117.4(6) ?
    C45 Sn3 O1 Sn2 . . . . 75.44(9) ?
    C49 Sn3 O1 Sn2 . . . . -111.18(9) ?
    O7 Sn3 O1 Sn2 . . . . -15.65(7) ?
    O3 Sn3 O1 Sn2 . . . . 157.57(8) ?
    C33 Sn1 O1 Sn3 . . . . 73.10(19) ?
    C29 Sn1 O1 Sn3 . . . . -91.06(10) ?
    O2 Sn1 O1 Sn3 . . . . 175.28(11) ?
    C33X Sn1 O1 Sn3 . . . . 84.4(2) ?
    O4 Sn1 O1 Sn3 . . . . -9.24(10) ?
    Sn2 Sn1 O1 Sn3 . . . . 175.78(13) ?
    C33 Sn1 O1 Sn2 . . . . -102.68(17) ?
    C29 Sn1 O1 Sn2 . . . . 93.15(7) ?
    O2 Sn1 O1 Sn2 . . . . -0.50(5) ?
    C33X Sn1 O1 Sn2 . . . . -91.34(18) ?
    O4 Sn1 O1 Sn2 . . . . 174.98(6) ?
    O2 Sn2 O1 Sn3 . . . . -175.80(9) ?
    C41 Sn2 O1 Sn3 . . . . -60.08(9) ?
    C37 Sn2 O1 Sn3 . . . . 84.73(9) ?
    O11 Sn2 O1 Sn3 . . . . -150.90(12) ?
    Sn1 Sn2 O1 Sn3 . . . . -176.32(12) ?
    O2 Sn2 O1 Sn1 . . . . 0.53(5) ?
    C41 Sn2 O1 Sn1 . . . . 116.24(7) ?
    C37 Sn2 O1 Sn1 . . . . -98.95(7) ?
    O11 Sn2 O1 Sn1 . . . . 25.42(19) ?
    C53 Sn4 O2 Sn2 . . . . -80.21(10) ?
    C57 Sn4 O2 Sn2 . . . . 86.76(10) ?
    O15 Sn4 O2 Sn2 . . . . -177.66(10) ?
    O12 Sn4 O2 Sn2 . . . . 9.00(9) ?
    C53 Sn4 O2 Sn1 . . . . 115.23(8) ?
    C57 Sn4 O2 Sn1 . . . . -77.80(8) ?
    O15 Sn4 O2 Sn1 . . . . 17.79(7) ?
    O12 Sn4 O2 Sn1 . . . . -155.55(7) ?
    C41 Sn2 O2 Sn4 . . . . 101.35(10) ?
    C37 Sn2 O2 Sn4 . . . . -65.76(10) ?
    O1 Sn2 O2 Sn4 . . . . -166.98(10) ?
    O11 Sn2 O2 Sn4 . . . . 20.39(9) ?
    Sn1 Sn2 O2 Sn4 . . . . -166.48(13) ?
    C41 Sn2 O2 Sn1 . . . . -92.16(8) ?
    C37 Sn2 O2 Sn1 . . . . 100.72(7) ?
    O1 Sn2 O2 Sn1 . . . . -0.50(5) ?
    O11 Sn2 O2 Sn1 . . . . -173.13(6) ?
    O1 Sn1 O2 Sn4 . . . . 169.06(8) ?
    C33 Sn1 O2 Sn4 . . . . -91.54(19) ?
    C29 Sn1 O2 Sn4 . . . . 60.51(8) ?
    C33X Sn1 O2 Sn4 . . . . -84.64(18) ?
    O4 Sn1 O2 Sn4 . . . . 151.52(17) ?
    Sn2 Sn1 O2 Sn4 . . . . 168.53(11) ?
    O1 Sn1 O2 Sn2 . . . . 0.53(5) ?
    C33 Sn1 O2 Sn2 . . . . 99.93(19) ?
    C29 Sn1 O2 Sn2 . . . . -108.02(7) ?
    C33X Sn1 O2 Sn2 . . . . 106.83(18) ?
    O4 Sn1 O2 Sn2 . . . . -17.0(2) ?
    C49X Sn3 O3 C1 . . . . -71.8(6) ?
    O1 Sn3 O3 C1 . . . . 45.20(16) ?
    C45 Sn3 O3 C1 . . . . 158.08(17) ?
    C49 Sn3 O3 C1 . . . . -58.71(17) ?
    O7 Sn3 O3 C1 . . . . 79.8(3) ?
    O1 Sn1 O4 C1 . . . . 51.15(17) ?
    C33 Sn1 O4 C1 . . . . -51.3(3) ?
    C29 Sn1 O4 C1 . . . . 161.25(18) ?
    O2 Sn1 O4 C1 . . . . 68.2(3) ?
    C33X Sn1 O4 C1 . . . . -55.8(2) ?
    Sn2 Sn1 O4 C1 . . . . 55.21(18) ?
    C49X Sn3 O7 C8 . . . . -63.8(6) ?
    O1 Sn3 O7 C8 . . . . -179.24(12) ?
    C45 Sn3 O7 C8 . . . . 68.50(12) ?
    C49 Sn3 O7 C8 . . . . -76.41(13) ?
    O3 Sn3 O7 C8 . . . . 145.6(2) ?
    O2 Sn2 O11 C15 . . . . -60.74(14) ?
    C41 Sn2 O11 C15 . . . . -178.00(14) ?
    C37 Sn2 O11 C15 . . . . 41.63(14) ?
    O1 Sn2 O11 C15 . . . . -84.9(2) ?
    Sn1 Sn2 O11 C15 . . . . -66.14(14) ?
    O2 Sn4 O12 C15 . . . . -42.71(15) ?
    C53 Sn4 O12 C15 . . . . 62.47(16) ?
    C57 Sn4 O12 C15 . . . . -155.51(16) ?
    O15 Sn4 O12 C15 . . . . -74.1(3) ?
    O2 Sn4 O15 C22 . . . . 168.90(11) ?
    C53 Sn4 O15 C22 . . . . 65.04(12) ?
    C57 Sn4 O15 C22 . . . . -79.97(11) ?
    O12 Sn4 O15 C22 . . . . -159.18(18) ?
    Sn1 O4 C1 O3 . . . . -38.2(3) ?
    Sn1 O4 C1 C2 . . . . 141.23(14) ?
    Sn3 O3 C1 O4 . . . . -22.1(3) ?
    Sn3 O3 C1 C2 . . . . 158.50(12) ?
    O4 C1 C2 C3 . . . . -4.8(3) ?
    O3 C1 C2 C3 . . . . 174.61(17) ?
    O4 C1 C2 C7 . . . . 177.97(17) ?
    O3 C1 C2 C7 . . . . -2.6(3) ?
    C7 C2 C3 C4 . . . . 0.4(3) ?
    C1 C2 C3 C4 . . . . -176.93(17) ?
    C2 C3 C4 C5 . . . . -0.3(3) ?
    C2 C3 C4 N1 . . . . 176.96(16) ?
    O5 N1 C4 C3 . . . . -169.13(18) ?
    O6 N1 C4 C3 . . . . 10.1(3) ?
    O5 N1 C4 C5 . . . . 8.2(3) ?
    O6 N1 C4 C5 . . . . -172.65(18) ?
    C3 C4 C5 C6 . . . . -0.9(3) ?
    N1 C4 C5 C6 . . . . -178.09(17) ?
    C4 C5 C6 C7 . . . . 1.9(3) ?
    C5 C6 C7 N2 . . . . 177.84(18) ?
    C5 C6 C7 C2 . . . . -1.8(3) ?
    C3 C2 C7 N2 . . . . -178.98(17) ?
    C1 C2 C7 N2 . . . . -1.8(3) ?
    C3 C2 C7 C6 . . . . 0.6(3) ?
    C1 C2 C7 C6 . . . . 177.74(17) ?
    Sn3 O7 C8 O8 . . . . 1.2(2) ?
    Sn3 O7 C8 C9 . . . . -178.59(13) ?
    O8 C8 C9 C10 . . . . 171.89(17) ?
    O7 C8 C9 C10 . . . . -8.3(3) ?
    O8 C8 C9 C14 . . . . -7.8(3) ?
    O7 C8 C9 C14 . . . . 172.08(16) ?
    C14 C9 C10 C11 . . . . -0.1(3) ?
    C8 C9 C10 C11 . . . . -179.78(16) ?
    C9 C10 C11 C12 . . . . 1.3(3) ?
    C9 C10 C11 N3 . . . . -179.12(16) ?
    O10 N3 C11 C10 . . . . 178.31(17) ?
    O9 N3 C11 C10 . . . . -2.3(3) ?
    O10 N3 C11 C12 . . . . -2.1(3) ?
    O9 N3 C11 C12 . . . . 177.28(17) ?
    C10 C11 C12 C13 . . . . -0.9(3) ?
    N3 C11 C12 C13 . . . . 179.52(17) ?
    C11 C12 C13 C14 . . . . -0.7(3) ?
    C12 C13 C14 N4 . . . . -177.46(19) ?
    C12 C13 C14 C9 . . . . 1.8(3) ?
    C10 C9 C14 N4 . . . . 177.86(18) ?
    C8 C9 C14 N4 . . . . -2.5(3) ?
    C10 C9 C14 C13 . . . . -1.4(3) ?
    C8 C9 C14 C13 . . . . 178.28(17) ?
    Sn2 O11 C15 O12 . . . . 46.4(2) ?
    Sn2 O11 C15 C16 . . . . -132.19(13) ?
    Sn4 O12 C15 O11 . . . . 18.1(3) ?
    Sn4 O12 C15 C16 . . . . -163.34(11) ?
    O11 C15 C16 C17 . . . . 8.0(2) ?
    O12 C15 C16 C17 . . . . -170.66(16) ?
    O11 C15 C16 C21 . . . . -174.90(16) ?
    O12 C15 C16 C21 . . . . 6.5(3) ?
    C21 C16 C17 C18 . . . . -0.1(3) ?
    C15 C16 C17 C18 . . . . 177.10(16) ?
    C16 C17 C18 C19 . . . . 0.8(3) ?
    C16 C17 C18 N5 . . . . -179.03(16) ?
    O14 N5 C18 C17 . . . . 170.25(18) ?
    O13 N5 C18 C17 . . . . -9.9(3) ?
    O14 N5 C18 C19 . . . . -9.6(3) ?
    O13 N5 C18 C19 . . . . 170.24(18) ?
    C17 C18 C19 C20 . . . . 0.3(3) ?
    N5 C18 C19 C20 . . . . -179.79(17) ?
    C18 C19 C20 C21 . . . . -2.2(3) ?
    C19 C20 C21 N6 . . . . -176.64(18) ?
    C19 C20 C21 C16 . . . . 2.9(3) ?
    C17 C16 C21 N6 . . . . 177.84(17) ?
    C15 C16 C21 N6 . . . . 0.8(3) ?
    C17 C16 C21 C20 . . . . -1.6(2) ?
    C15 C16 C21 C20 . . . . -178.71(16) ?
    Sn4 O15 C22 O16 . . . . 5.59(19) ?
    Sn4 O15 C22 C23 . . . . -173.41(12) ?
    O16 C22 C23 C24 . . . . -177.31(16) ?
    O15 C22 C23 C24 . . . . 1.7(2) ?
    O16 C22 C23 C28 . . . . 1.0(3) ?
    O15 C22 C23 C28 . . . . 179.99(15) ?
    C28 C23 C24 C25 . . . . -1.4(3) ?
    C22 C23 C24 C25 . . . . 176.97(16) ?
    C23 C24 C25 C26 . . . . 0.3(3) ?
    C23 C24 C25 N7 . . . . -179.13(16) ?
    O18 N7 C25 C24 . . . . 178.88(18) ?
    O17 N7 C25 C24 . . . . -1.0(3) ?
    O18 N7 C25 C26 . . . . -0.6(3) ?
    O17 N7 C25 C26 . . . . 179.57(18) ?
    C24 C25 C26 C27 . . . . 0.8(3) ?
    N7 C25 C26 C27 . . . . -179.73(18) ?
    C25 C26 C27 C28 . . . . -0.9(3) ?
    C26 C27 C28 N8 . . . . -178.89(19) ?
    C26 C27 C28 C23 . . . . -0.2(3) ?
    C24 C23 C28 N8 . . . . 179.97(17) ?
    C22 C23 C28 N8 . . . . 1.7(3) ?
    C24 C23 C28 C27 . . . . 1.3(3) ?
    C22 C23 C28 C27 . . . . -176.99(16) ?
    O1 Sn1 C29 C30 . . . . 155.96(12) ?
    C33 Sn1 C29 C30 . . . . 3.2(3) ?
    O2 Sn1 C29 C30 . . . . -125.67(13) ?
    C33X Sn1 C29 C30 . . . . -16.9(3) ?
    O4 Sn1 C29 C30 . . . . 69.62(13) ?
    Sn2 Sn1 C29 C30 . . . . -162.57(12) ?
    Sn1 C29 C30 C31 . . . . -174.93(13) ?
    C29 C30 C31 C32 . . . . -172.63(17) ?
    O1 Sn1 C33 C34 . . . . 88.2(4) ?
    C29 Sn1 C33 C34 . . . . -117.9(4) ?
    O2 Sn1 C33 C34 . . . . 9.3(4) ?
    C33X Sn1 C33 C34 . . . . -26.2(14) ?
    O4 Sn1 C33 C34 . . . . 175.7(4) ?
    Sn2 Sn1 C33 C34 . . . . 47.8(4) ?
    Sn1 C33 C34 C35 . . . . -159.7(3) ?
    C33 C34 C35 C36 . . . . 74.7(5) ?
    O1 Sn1 C33X C34X . . . . -4.3(4) ?
    C33 Sn1 C33X C34X . . . . 64.2(16) ?
    C29 Sn1 C33X C34X . . . . 168.7(2) ?
    O2 Sn1 C33X C34X . . . . -81.5(4) ?
    O4 Sn1 C33X C34X . . . . 85.9(4) ?
    Sn2 Sn1 C33X C34X . . . . -45.0(4) ?
    Sn1 C33X C34X C35X . . . . 178.7(3) ?
    C33X C34X C35X C36X . . . . 173.9(4) ?
    O2 Sn2 C37 C38 . . . . -91.62(14) ?
    C41 Sn2 C37 C38 . . . . 106.11(16) ?
    O1 Sn2 C37 C38 . . . . -13.05(15) ?
    O11 Sn2 C37 C38 . . . . -178.45(14) ?
    Sn1 Sn2 C37 C38 . . . . -51.34(15) ?
    Sn2 C37 C38 C39 . . . . 161.63(13) ?
    C37 C38 C39 C40 . . . . -74.9(2) ?
    O2 Sn2 C41 C42 . . . . -149.51(13) ?
    C37 Sn2 C41 C42 . . . . 11.0(2) ?
    O1 Sn2 C41 C42 . . . . 132.12(14) ?
    O11 Sn2 C41 C42 . . . . -65.76(14) ?
    Sn1 Sn2 C41 C42 . . . . 167.68(12) ?
    Sn2 C41 C42 C43 . . . . 176.64(14) ?
    C41 C42 C43 C44 . . . . 67.4(2) ?
    C49X Sn3 C45 C46 . . . . -4.4(6) ?
    O1 Sn3 C45 C46 . . . . 160.89(12) ?
    C49 Sn3 C45 C46 . . . . -8.4(2) ?
    O7 Sn3 C45 C46 . . . . -118.09(13) ?
    O3 Sn3 C45 C46 . . . . 73.53(13) ?
    Sn3 C45 C46 C47 . . . . 174.73(13) ?
    C45 C46 C47 C48 . . . . -69.0(2) ?
    C49X Sn3 C49 C50 . . . . -22(2) ?
    O1 Sn3 C49 C50 . . . . -179.25(16) ?
    C45 Sn3 C49 C50 . . . . -9.4(3) ?
    O7 Sn3 C49 C50 . . . . 99.38(17) ?
    O3 Sn3 C49 C50 . . . . -88.50(17) ?
    Sn3 C49 C50 C51 . . . . 67.5(2) ?
    C49 C50 C51 C52 . . . . 64.9(3) ?
    O1 Sn3 C49X C50X . . . . -161.1(9) ?
    C45 Sn3 C49X C50X . . . . 3.6(14) ?
    C49 Sn3 C49X C50X . . . . 174(3) ?
    O7 Sn3 C49X C50X . . . . 112.8(11) ?
    O3 Sn3 C49X C50X . . . . -73.0(11) ?
    Sn3 C49X C50X C51X . . . . 166.1(12) ?
    C49X C50X C51X C52X . . . . -70(2) ?
    O2 Sn4 C53 C54 . . . . 171.92(13) ?
    C57 Sn4 C53 C54 . . . . 11.1(2) ?
    O15 Sn4 C53 C54 . . . . -105.84(14) ?
    O12 Sn4 C53 C54 . . . . 82.96(14) ?
    Sn4 C53 C54 C55 . . . . -60.8(2) ?
    C53 C54 C55 C56 . . . . -174.58(18) ?
    O2 Sn4 C57 C58 . . . . 99.39(14) ?
    C53 Sn4 C57 C58 . . . . -100.64(17) ?
    O15 Sn4 C57 C58 . . . . 16.56(15) ?
    O12 Sn4 C57 C58 . . . . -176.11(15) ?
    Sn4 C57 C58 C59 . . . . -178.80(14) ?
    C57 C58 C59 C60 . . . . -178.49(18) ?
loop_
    _geom_hbond_atom_site_label_D
    _geom_hbond_atom_site_label_H
    _geom_hbond_atom_site_label_A
    _geom_hbond_site_symmetry_A
    _geom_hbond_distance_DH
    _geom_hbond_distance_HA
    _geom_hbond_distance_DA
    _geom_hbond_angle_DHA
    _geom_hbond_publ_flag
    N2 H1N2 O9 1_455 0.86(3) 2.32(3) 3.122(3) 157(3) y
    N2 H2N2 O3 . 0.84(3) 2.02(3) 2.684(3) 135(2) y
    N4 H1N4 O6 1_645 0.84(3) 2.20(3) 3.002(2) 160(3) y
    N4 H2N4 O8 . 0.87(3) 2.02(3) 2.675(2) 131(3) y
    N6 H1N6 O12 . 0.82(3) 2.07(3) 2.688(3) 132(2) y
    N6 H2N6 O17 1_655 0.83(3) 2.36(3) 3.152(3) 158(2) y
    N6 H2N6 O18 1_655 0.83(3) 2.49(2) 3.229(3) 149(2) y
    N8 H1N8 O16 . 0.86(3) 2.03(3) 2.674(2) 131(3) y
    N8 H2N8 O13 1_465 0.82(3) 2.22(3) 2.998(2) 160(3) y
    C6 H6A O9 1_455 0.95 2.48 3.261(2) 139 y
    C13 H13A O6 1_645 0.95 2.57 3.350(2) 140 y
    C20 H20A O17 1_655 0.95 2.54 3.338(3) 142 y
    C43 H43B O13 2_756 0.99 2.58 3.544(3) 164 y
    C50 H50B O8 . 0.99 2.56 3.304(3) 131 y
    C54 H54A O16 . 0.99 2.51 3.210(3) 128 y
    C58 H58A O16 . 0.99 2.58 3.221(2) 123 y
