# Supplementary material for: Bis(μ2-2-amino-5-nitro­benzoato)bis­(2-amino-5-nitro­benzoato)octa­butyldi-μ3-oxido-tetra­tin(IV)
Source: Acta Crystallogr Sect E Struct Rep Online. 2011 Jul 23;67(Pt 8):m1114–5. doi: 10.1107/S1600536811028212 (PMC3212181; doi:10.1107/S1600536811028212)
Supplement: Supplementary file 2 [file e-67-m1114-Isup2.hkl]

# 
# h,k,l, Fc-squared, Fo-squared, sigma(Fo-squared) and status flag 
# 
data_I
_shelx_title ' yipfw19_0m in P-1' 
_shelx_refln_list_code          4 
_shelx_F_calc_maximum      495.75 
_exptl_crystal_F_000      1704.00 
_reflns_d_resolution_high  0.6241 
 
loop_ 
 _symmetry_equiv_pos_as_xyz 
 'x, y, z' 
 '-x, -y, -z' 
 
_cell_length_a    14.3292 
_cell_length_b    15.3691 
_cell_length_c    18.2096 
_cell_angle_alpha  80.289 
_cell_angle_beta   74.982 
_cell_angle_gamma  65.631 
 
_shelx_F_squared_multiplier     1.000 
 
loop_ 
 _refln_index_h 
 _refln_index_k 
 _refln_index_l 
 _refln_F_squared_calc 
 _refln_F_squared_meas 
 _refln_F_squared_sigma 
 _refln_observed_status 
   1   0   0     2079.57     1862.41     33.16 o 
   2   0   0    80263.75    81163.98    851.00 o 
   3   0   0        0.65       -6.19      6.19 o 
   4   0   0     5028.68     5025.13     67.50 o 
   5   0   0      895.03      918.35     27.94 o 
   6   0   0    31652.49    34217.92    290.51 o 
   7   0   0     3615.97     3049.16     50.67 o 
   8   0   0    20842.68    21186.18    204.41 o 
   9   0   0    42430.60    41826.14    344.77 o 
  10   0   0     5867.62     5709.43     82.97 o 
  11   0   0     6645.50     6721.10    106.24 o 
  12   0   0      426.25      410.24     31.79 o 
  13   0   0      229.32      159.66     22.29 o 
  14   0   0        3.49      -13.17     13.17 o 
  15   0   0     2035.17     2174.06    153.07 o 
  16   0   0      705.80      734.65     49.52 o 
  17   0   0     6483.53     6733.15    245.92 o 
  18   0   0     1960.47     2060.24    136.72 o 
  19   0   0     2101.10     2008.24    208.17 o 
 -19   1   0       28.92      111.31     68.52 o 
 -18   1   0     9738.85    10646.25    352.48 o 
 -17   1   0     2505.94     2781.50    108.96 o 
 -16   1   0     6273.19     6508.94    136.97 o 
 -15   1   0       57.15       49.70     20.63 o 
 -14   1   0      283.26      284.76     31.98 o 
 -13   1   0       19.35       24.23     16.61 o 
 -12   1   0      288.64      138.32     21.80 o 
 -11   1   0        9.96       14.95     11.91 o 
 -10   1   0     9224.13     9053.38    128.76 o 
  -9   1   0     7102.56     7121.38     94.61 o 
  -8   1   0    14942.78    14798.95    159.67 o 
  -7   1   0     8791.93     8760.47    105.39 o 
  -6   1   0       82.94      117.61     16.03 o 
  -5   1   0     8379.89     9134.40    113.03 o 
  -4   1   0        1.76       -6.13      6.13 o 
  -3   1   0      111.85      176.94     12.79 o 
  -2   1   0      126.47      107.45     12.09 o 
  -1   1   0    17582.07    18225.82    168.35 o 
   1   1   0    76445.89    73289.98   2690.55 o 
   2   1   0      839.24      892.58     17.85 o 
   3   1   0     5843.02     5834.03     65.75 o 
   4   1   0     1919.47     1901.14     35.17 o 
   5   1   0     1655.81     1536.06     34.58 o 
   6   1   0     5363.52     5493.13     83.06 o 
   7   1   0       16.00       20.13      6.43 o 
   8   1   0    13569.54    13533.04    140.48 o 
   9   1   0     5261.99     4991.89     72.91 o 
  10   1   0    18119.03    17896.46    175.14 o 
  11   1   0      221.81      213.17     19.70 o 
  12   1   0      397.19      442.90     33.22 o 
  13   1   0      703.06      711.48     45.05 o 
  14   1   0     1414.76     1498.72     85.21 o 
  15   1   0      234.21      135.69     25.32 o 
  16   1   0        7.28        7.07     15.42 o 
  17   1   0      280.03      230.85     27.75 o 
  18   1   0     2151.42     2361.12    135.62 o 
  19   1   0       97.26       67.74     41.96 o 
  20   1   0      222.00       96.16     71.09 o 
 -19   2   0      542.13      614.92    153.15 o 
 -18   2   0       29.59        0.45     47.76 o 
 -17   2   0     2706.12     2947.35    156.14 o 
 -16   2   0      300.25      171.52     47.01 o 
 -15   2   0      284.46      281.13     63.65 o 
 -14   2   0        2.00        1.56     16.32 o 
 -13   2   0     3572.29     3607.08     92.32 o 
 -12   2   0     1306.97     1257.09     56.54 o 
 -11   2   0    14045.10    14297.73    199.10 o 
 -10   2   0      804.60      793.05     39.36 o 
  -9   2   0      617.01      648.65     38.70 o 
  -8   2   0     6321.46     6154.08     85.78 o 
  -7   2   0     1303.15     1212.21     35.26 o 
  -6   2   0     1153.97     1176.55     32.28 o 
  -5   2   0     3642.90     3695.12     57.06 o 
  -4   2   0    33536.14    32640.72    283.00 o 
  -3   2   0     5510.23     5657.12     61.16 o 
  -2   2   0    97465.78    97911.46    822.19 o 
  -1   2   0       42.22       20.94      6.61 o 
   0   2   0      716.08      757.04     13.39 o 
   1   2   0        2.15       -4.66      4.66 o 
   2   2   0     3616.75     3870.79     48.61 o 
   3   2   0     3151.82     3168.17     39.49 o 
   4   2   0     2191.90     2115.12     42.90 o 
   5   2   0     7579.73     7071.43     85.60 o 
   6   2   0    45022.95    44650.38    401.67 o 
   7   2   0    40142.06    41714.94    385.79 o 
   8   2   0     1323.22     1259.78     27.84 o 
   9   2   0       37.94       44.97     10.01 o 
  10   2   0       11.19       10.19      8.09 o 
  11   2   0       12.25        1.02      8.73 o 
  12   2   0      232.49      162.12     31.57 o 
  13   2   0    12792.32    12937.42    214.23 o 
  14   2   0     1705.84     1651.46     54.98 o 
  15   2   0    12745.03    12994.72    184.71 o 
  16   2   0      756.63      744.35     43.56 o 
  17   2   0     1378.31     1325.59     79.60 o 
  18   2   0      186.18      154.51     44.63 o 
  19   2   0      689.93      809.80    105.80 o 
  20   2   0       23.93       40.00     40.78 o 
 -18   3   0     2022.41     1944.12    426.92 o 
 -17   3   0        2.81       20.97     25.93 o 
 -16   3   0       35.85       26.23     47.06 o 
 -15   3   0       66.89       32.97     24.20 o 
 -14   3   0       28.11       36.90     22.38 o 
 -13   3   0      110.28      110.50     26.86 o 
 -12   3   0    23581.98    23316.95    308.26 o 
 -11   3   0     2284.23     1942.55     65.32 o 
 -10   3   0    25329.06    24598.79    296.13 o 
  -9   3   0     2860.44     3002.84     69.46 o 
  -8   3   0       33.02       28.45     10.89 o 
  -7   3   0       47.86       18.27     10.64 o 
  -6   3   0      122.23      120.96     13.85 o 
  -5   3   0     9474.41     9386.46    103.10 o 
  -4   3   0     1276.74     1313.60     27.57 o 
  -3   3   0   133528.80   130294.40   1167.71 o 
  -2   3   0     1553.05     1515.21     33.04 o 
  -1   3   0    67318.12    67927.84    576.37 o 
   0   3   0      386.32      370.02     11.20 o 
   1   3   0     1115.27     1141.06     18.83 o 
   2   3   0     3622.71     3670.19     94.07 o 
   3   3   0     6803.60     7032.25     77.70 o 
   4   3   0     4970.64     4891.23     47.84 o 
   5   3   0    18851.77    18614.14    179.21 o 
   6   3   0    44846.11    43843.98    391.37 o 
   7   3   0    35010.28    35060.58    327.96 o 
   8   3   0    16600.87    17311.42    164.86 o 
   9   3   0     1583.96     1564.25     32.65 o 
  10   3   0     3266.13     3323.87     51.99 o 
  11   3   0      865.96      815.24     31.06 o 
  12   3   0     4597.55     4557.38     76.38 o 
  13   3   0        5.89        8.20     10.18 o 
  14   3   0    11680.84    11999.75    215.86 o 
  15   3   0      666.24      729.67     60.40 o 
  16   3   0     6614.73     6370.18    144.83 o 
  17   3   0      321.37      284.36     39.43 o 
  18   3   0       58.08       34.61     26.80 o 
  19   3   0      757.98      719.19     88.04 o 
  20   3   0      100.16      103.86     44.78 o 
 -17   4   0       34.60       51.94     43.07 o 
 -16   4   0       21.19        9.28     27.39 o 
 -15   4   0      630.43      666.92    110.22 o 
 -14   4   0      110.53       62.26     28.68 o 
 -13   4   0      210.17      191.63     34.51 o 
 -12   4   0      728.00      599.73     50.46 o 
 -11   4   0     8577.52     8586.23    168.53 o 
 -10   4   0     6412.26     6268.85    135.20 o 
  -9   4   0       13.19       14.19     14.10 o 
  -8   4   0      179.10      109.75     19.26 o 
  -7   4   0     2034.34     2018.39     65.79 o 
  -6   4   0     6313.39     6083.99     90.26 o 
  -5   4   0       60.38       56.69      7.64 o 
  -4   4   0     1572.81     1560.70     47.82 o 
  -3   4   0      485.47      524.68     22.26 o 
  -2   4   0    18686.71    19550.36    268.04 o 
  -1   4   0      833.38      836.32     18.84 o 
   0   4   0      813.14      770.15     17.79 o 
   1   4   0        8.80       -4.70      4.70 o 
   2   4   0    32120.39    33843.65    282.73 o 
   3   4   0     6020.36     6033.38     60.70 o 
   4   4   0     5035.38     5192.32     56.42 o 
   5   4   0     6907.84     6891.56     64.64 o 
   6   4   0      556.71      481.18     17.78 o 
   7   4   0    12596.31    12384.08    120.69 o 
   8   4   0      515.86      541.61     25.56 o 
   9   4   0      143.00      132.97     11.79 o 
  10   4   0      220.29      191.93     13.47 o 
  11   4   0    12743.06    12872.81    126.67 o 
  12   4   0       10.53       18.66     16.23 o 
  13   4   0      281.59      312.96     37.50 o 
  14   4   0      266.24      229.75     30.83 o 
  15   4   0      299.58      266.86     37.32 o 
  16   4   0     1128.88     1041.32     65.42 o 
  17   4   0        1.19       -1.83     19.95 o 
  18   4   0      323.52      314.86     47.88 o 
  19   4   0     1517.19     1736.63    295.08 o 
  20   4   0     4139.41     4540.78    298.65 o 
 -17   5   0       34.39       29.73     33.92 o 
 -16   5   0     2703.25     2751.36    130.19 o 
 -15   5   0        0.66       -7.15     39.84 o 
 -14   5   0    11411.77    11467.42    254.36 o 
 -13   5   0      160.84      109.13     35.30 o 
 -12   5   0     1788.20     1806.49    103.99 o 
 -11   5   0       39.92       50.43     22.20 o 
 -10   5   0     1129.84     1081.20     65.04 o 
  -9   5   0      333.58      301.64     34.66 o 
  -8   5   0      277.15      238.33     27.62 o 
  -7   5   0    20323.42    20404.62    233.22 o 
  -6   5   0     5321.08     5097.31     93.67 o 
  -5   5   0    37753.88    37933.14    277.12 o 
  -4   5   0     1129.81     1232.46     29.97 o 
  -3   5   0    32998.30    35404.69    287.76 o 
  -2   5   0       10.21       -3.29      5.69 o 
  -1   5   0        7.58       -5.70      5.70 o 
   0   5   0      791.17      826.51     20.17 o 
   1   5   0    32324.60    34109.22    241.97 o 
   2   5   0     9995.55     9851.59     84.34 o 
   3   5   0    49547.68    51293.61    411.02 o 
   4   5   0     9864.31     9468.52    100.94 o 
   5   5   0     3209.12     2946.08     33.94 o 
   6   5   0     4608.92     4972.51     57.86 o 
   7   5   0     4065.63     4110.85     54.89 o 
   8   5   0       58.91       28.50      8.60 o 
   9   5   0     1488.39     1535.96     36.48 o 
  10   5   0     5382.60     5542.40     66.10 o 
  11   5   0        9.91       45.45     15.57 o 
  12   5   0    39955.82    39754.65    300.66 o 
  13   5   0       13.85       19.43     15.56 o 
  14   5   0     6025.06     6099.33    126.18 o 
  15   5   0      395.80      430.78     40.85 o 
  16   5   0      331.93      295.48     36.67 o 
  17   5   0      264.69      352.86     41.60 o 
  18   5   0     1160.99     1191.53    125.26 o 
  19   5   0     2325.21     2610.07    219.77 o 
  20   5   0     1635.86     1607.05    202.26 o 
 -17   6   0       23.92       14.27     42.65 o 
 -16   6   0       29.64       14.51     38.55 o 
 -15   6   0     6121.61     6193.43    188.79 o 
 -14   6   0      920.96      838.61     82.63 o 
 -13   6   0     6415.04     6204.25    159.04 o 
 -12   6   0     1840.61     1875.03     89.76 o 
 -11   6   0      707.41      631.65     71.48 o 
 -10   6   0        2.92       27.72     18.61 o 
  -9   6   0       12.76        9.28     16.41 o 
  -8   6   0     1577.69     1385.25     70.78 o 
  -7   6   0      766.21      723.68     45.29 o 
  -6   6   0    42494.39    41807.78    338.73 o 
  -5   6   0     6347.34     6291.54    129.77 o 
  -4   6   0    37124.94    36615.11    287.22 o 
  -3   6   0      574.27      616.21     52.27 o 
  -2   6   0     3052.33     3353.98     44.19 o 
  -1   6   0      429.58      430.01     18.24 o 
   0   6   0     1083.47     1127.33     27.62 o 
   1   6   0     1313.39     1301.35     23.54 o 
   2   6   0    33133.48    35059.98    234.56 o 
   3   6   0    17464.23    17720.23    159.80 o 
   4   6   0    19310.63    19998.77    205.39 o 
   5   6   0    11606.54    11241.00     95.19 o 
   6   6   0     1437.26     1501.96     22.71 o 
   7   6   0     2947.61     3039.98     39.63 o 
   8   6   0        9.99       21.45      7.25 o 
   9   6   0      258.05      225.75     11.59 o 
  10   6   0       66.47       68.59     11.04 o 
  11   6   0    19228.26    19157.16    168.99 o 
  12   6   0      143.28      123.65     13.36 o 
  13   6   0    17147.71    16769.56    168.47 o 
  14   6   0       45.35       55.42     18.70 o 
  15   6   0      355.88      336.09     35.46 o 
  16   6   0     1122.08     1295.60     94.83 o 
  17   6   0     1229.50      986.03    111.27 o 
  18   6   0     2138.89     2275.63    157.38 o 
  19   6   0       54.27        8.15     42.26 o 
  20   6   0     1062.52     1032.23    166.26 o 
 -16   7   0      611.58      580.38     95.14 o 
 -15   7   0       22.47       21.04     29.50 o 
 -14   7   0     2220.51     2087.15    176.68 o 
 -13   7   0      218.91      137.42     75.73 o 
 -12   7   0      183.79      115.35     33.65 o 
 -11   7   0       30.90        2.27     20.50 o 
 -10   7   0     1652.20     1526.08     84.56 o 
  -9   7   0     2596.68     2616.50     90.51 o 
  -8   7   0     1656.65     1554.79     82.21 o 
  -7   7   0     1117.44     1182.29    106.92 o 
  -6   7   0      175.71      153.12     25.91 o 
  -5   7   0     2404.85     2313.29     52.96 o 
  -4   7   0       26.15        5.28      9.71 o 
  -3   7   0      985.37      979.75     36.07 o 
  -2   7   0     1653.20     1673.30     32.15 o 
  -1   7   0    22285.61    22293.41    215.79 o 
   0   7   0     8356.47     8834.06     87.95 o 
   1   7   0    13256.03    13443.06    115.21 o 
   2   7   0     1848.82     1922.07     27.20 o 
   3   7   0      122.03      136.02     14.21 o 
   4   7   0     8845.84     9092.12     95.98 o 
   5   7   0       73.40      129.75     13.84 o 
   6   7   0     7976.02     9083.33     73.97 o 
   7   7   0     2792.66     3051.75     47.47 o 
   8   7   0    34933.83    34846.52    245.96 o 
   9   7   0     1086.42     1194.41     34.08 o 
  10   7   0    18977.26    18799.76    152.74 o 
  11   7   0        9.09       20.92      6.10 o 
  12   7   0     4040.80     4042.00     60.77 o 
  13   7   0      203.17      173.63     19.04 o 
  14   7   0       30.49       27.31     14.31 o 
  15   7   0      331.59      391.25     35.60 o 
  16   7   0     5000.69     5406.66    214.99 o 
  17   7   0     3551.28     3299.95    172.04 o 
  18   7   0     3930.80     3905.14    194.06 o 
  19   7   0     4875.49     5285.13    234.14 o 
  20   7   0      331.02      407.04    118.51 o 
 -16   8   0       10.62      -39.04     45.06 o 
 -15   8   0     2145.08     2565.88    135.18 o 
 -14   8   0       69.05       28.32     33.28 o 
 -13   8   0        0.52      -24.38     24.38 o 
 -12   8   0       63.38       23.60     26.75 o 
 -11   8   0     1150.84     1092.65     76.45 o 
 -10   8   0     3628.58     3470.49    111.56 o 
  -9   8   0     7723.44     7531.91    209.79 o 
  -8   8   0    14514.00    14279.53    238.18 o 
  -7   8   0     5050.07     4858.41    135.88 o 
  -6   8   0      381.81      381.19     40.67 o 
  -5   8   0      519.76      483.83     30.12 o 
  -4   8   0        3.69        7.14     10.72 o 
  -3   8   0      195.33      159.64     13.37 o 
  -2   8   0     8232.39     8413.02     83.10 o 
  -1   8   0     3884.00     4080.77     51.35 o 
   0   8   0    28670.37    28677.70    220.21 o 
   1   8   0    18895.71    20127.51    154.79 o 
   2   8   0    25934.05    26965.89    204.95 o 
   3   8   0     5635.41     6059.29     55.50 o 
   4   8   0     1732.07     1796.62     35.09 o 
   5   8   0      169.31      304.56     24.43 o 
   6   8   0      439.95      385.87     29.48 o 
   7   8   0    10802.04    10999.58     88.53 o 
   8   8   0     4364.67     4676.28     96.46 o 
   9   8   0    91861.17    92252.38    607.40 o 
  10   8   0       39.66      145.96     28.86 o 
  11   8   0    17686.58    17901.94    159.71 o 
  12   8   0      202.53      195.13     17.40 o 
  13   8   0      890.56      797.86     49.00 o 
  14   8   0      325.40      402.07     41.40 o 
  15   8   0     1055.57      963.55     48.37 o 
  16   8   0      589.10      555.98     40.16 o 
  17   8   0     3586.70     3757.51     98.04 o 
  18   8   0     6892.47     7067.89    266.56 o 
  19   8   0     2255.62     2224.35    233.28 o 
  20   8   0     2515.22     2870.23    178.10 o 
 -15   9   0      145.62      162.29     71.65 o 
 -14   9   0     1607.97     1725.59    122.80 o 
 -13   9   0       21.94       13.15     29.66 o 
 -12   9   0       64.24       43.75     29.08 o 
 -11   9   0       10.60       11.64     22.26 o 
 -10   9   0      509.05      461.85     51.43 o 
  -9   9   0     7699.63     7866.08    175.59 o 
  -8   9   0     6693.36     6718.85    155.40 o 
  -7   9   0    15030.08    14668.41    197.43 o 
  -6   9   0      837.38      780.24     54.19 o 
  -5   9   0      127.92      152.96     22.58 o 
  -4   9   0       44.63       12.70     11.75 o 
  -3   9   0      305.92      303.60     18.24 o 
  -2   9   0      598.88      561.52     23.47 o 
  -1   9   0     5513.39     5483.68     65.72 o 
   0   9   0     4544.06     4781.52     60.86 o 
   1   9   0    23335.44    24638.64    187.52 o 
   2   9   0    10986.54    11078.51     96.61 o 
   3   9   0     7670.77     8654.10     85.73 o 
   4   9   0     1664.51     1707.09     32.62 o 
   5   9   0      417.66      439.45     26.96 o 
   6   9   0     2908.39     3016.44     70.28 o 
   7   9   0      489.41      500.48     22.22 o 
   8   9   0     1066.60     1001.63     22.66 o 
   9   9   0      316.01      532.84     62.99 o 
  10   9   0    18240.90    18098.27    227.84 o 
  11   9   0      323.08      370.65     29.96 o 
  12   9   0      322.53      366.97     68.02 o 
  13   9   0        4.81        3.18     11.86 o 
  14   9   0     4422.61     4540.48     92.51 o 
  15   9   0     2142.16     2225.69     88.28 o 
  16   9   0      467.93      496.05     33.45 o 
  17   9   0       63.35       34.59     15.51 o 
  18   9   0     1106.61     1113.81     85.23 o 
  19   9   0     2801.56     2790.52    169.72 o 
  20   9   0       30.40      -27.89     68.48 o 
 -15  10   0     1013.35      807.31    133.81 o 
 -14  10   0        0.27       -1.73     35.76 o 
 -13  10   0      183.03      151.69     47.92 o 
 -12  10   0     1441.83     1248.40    102.27 o 
 -11  10   0     1475.65     1427.87    105.75 o 
 -10  10   0     3064.06     3088.08    102.96 o 
  -9  10   0      107.02      103.29     30.08 o 
  -8  10   0      868.10      713.89     79.13 o 
  -7  10   0      388.04      380.95     33.36 o 
  -6  10   0     3892.24     3712.43     88.14 o 
  -5  10   0        3.99       19.46     15.74 o 
  -4  10   0     8841.62     8802.43    141.69 o 
  -3  10   0      737.91      745.93     31.38 o 
  -2  10   0    24929.25    25678.90    216.43 o 
  -1  10   0     1905.24     2025.56     47.64 o 
   0  10   0      488.90      564.66     24.01 o 
   1  10   0      219.86      227.31     14.87 o 
   2  10   0     1029.72     1076.42     45.94 o 
   3  10   0       38.58       35.46      7.89 o 
   4  10   0     2391.48     2480.73     37.22 o 
   5  10   0    14378.81    14197.48    184.31 o 
   6  10   0     5301.38     5747.48     98.26 o 
   7  10   0    47272.81    47401.30    406.96 o 
   8  10   0     1848.94     1899.77     61.85 o 
   9  10   0     1008.78      999.38     44.69 o 
  10  10   0      182.08      196.98     23.66 o 
  11  10   0      149.83      168.73     25.22 o 
  12  10   0       45.94       31.25     18.72 o 
  13  10   0     1860.25     1929.89     61.32 o 
  14  10   0     1883.97     1972.71     63.82 o 
  15  10   0    10619.53    10888.47    172.64 o 
  16  10   0     7316.49     7483.65    133.94 o 
  17  10   0     2744.85     2788.78    101.49 o 
  18  10   0      124.80       99.82     21.57 o 
  19  10   0      307.49      479.71     89.37 o 
  20  10   0        2.27       55.84     75.27 o 
 -14  11   0        0.38       -5.15     44.53 o 
 -13  11   0      683.01      614.36     80.75 o 
 -12  11   0     3935.74     4335.24    167.42 o 
 -11  11   0     7045.12     7104.51    213.67 o 
 -10  11   0     4516.81     4692.75    165.29 o 
  -9  11   0     4581.69     4392.84    122.40 o 
  -8  11   0      586.43      549.84     49.11 o 
  -7  11   0      428.85      433.97     34.59 o 
  -6  11   0      194.28      165.65     24.11 o 
  -5  11   0      946.53      836.57     46.20 o 
  -4  11   0      299.49      275.74     30.23 o 
  -3  11   0    28736.68    28984.74    253.38 o 
  -2  11   0     4206.09     4361.67     67.04 o 
  -1  11   0    27957.08    30130.81    282.15 o 
   0  11   0     1730.99     1733.74     37.03 o 
   1  11   0     1042.88     1060.85     37.77 o 
   2  11   0     1795.82     1755.61     60.93 o 
   3  11   0     1953.72     2031.38     45.99 o 
   4  11   0     1520.30     1600.43     34.02 o 
   5  11   0     2537.45     2691.23     62.78 o 
   6  11   0    28963.69    29487.91    373.77 o 
   7  11   0      740.18      965.41     75.84 o 
   8  11   0    29004.32    28132.31    261.04 o 
   9  11   0       57.44       50.28     16.23 o 
  10  11   0       69.76      100.24     21.61 o 
  11  11   0      229.21      220.23     44.07 o 
  12  11   0      206.48      139.91     30.76 o 
  13  11   0       34.08       51.64     22.31 o 
  14  11   0     3490.35     3705.38     92.70 o 
  15  11   0     7021.20     7413.01    140.53 o 
  16  11   0     4779.79     4939.63    155.18 o 
  17  11   0     3791.91     3994.73     96.66 o 
  18  11   0      327.84      362.23     36.63 o 
  19  11   0      370.18      349.29     83.14 o 
  20  11   0      140.54      144.41    106.03 o 
 -13  12   0        3.78       97.73     70.92 o 
 -12  12   0      731.52      717.57     85.60 o 
 -11  12   0     2255.69     2090.96    134.20 o 
 -10  12   0     3566.00     3491.99    162.24 o 
  -9  12   0     1371.16     1336.57    109.50 o 
  -8  12   0      200.35      140.92     31.37 o 
  -7  12   0       55.79       31.05     19.47 o 
  -6  12   0      265.32      259.54     29.59 o 
  -5  12   0      285.65      276.29     30.47 o 
  -4  12   0     1137.79     1032.02     51.54 o 
  -3  12   0      119.75      120.57     21.50 o 
  -2  12   0    14703.39    15291.82    158.09 o 
  -1  12   0     5669.41     5550.72     76.99 o 
   0  12   0     6143.61     6475.86     81.72 o 
   1  12   0        4.26       -4.97     11.21 o 
   2  12   0     2227.75     2351.56     55.99 o 
   3  12   0      285.23      343.52     32.28 o 
   4  12   0     1082.53     1015.27     50.16 o 
   5  12   0      323.10      367.57     32.48 o 
   6  12   0      661.05      625.69     51.51 o 
   7  12   0     9845.41     9815.79    150.44 o 
   8  12   0       27.98      111.42     45.95 o 
   9  12   0     1530.55     1533.25     66.16 o 
  10  12   0       35.10       69.87     33.56 o 
  11  12   0     3525.94     3905.20    119.54 o 
  12  12   0     1406.06     1492.63     78.41 o 
  13  12   0     3481.97     3268.55    110.66 o 
  14  12   0      455.76      370.24     36.41 o 
  15  12   0      292.80      360.83     37.59 o 
  16  12   0     1352.77     1299.48     60.55 o 
  17  12   0        0.11       19.08     18.66 o 
  18  12   0       64.22       67.27     22.32 o 
  19  12   0      136.36      149.17     44.96 o 
  20  12   0     2853.19     3073.95    120.55 o 
 -12  13   0     1335.74     1163.03    172.08 o 
 -11  13   0       67.81       68.01     37.65 o 
 -10  13   0        2.59       32.08     34.47 o 
  -9  13   0     1150.95     1154.84    145.53 o 
  -8  13   0       12.12       18.97     24.81 o 
  -7  13   0      650.65      556.07     41.46 o 
  -6  13   0       66.83       30.39     21.95 o 
  -5  13   0    16052.53    16050.73    213.29 o 
  -4  13   0      287.84      334.84     33.46 o 
  -3  13   0     4534.09     4726.56     97.13 o 
  -2  13   0        0.57       -6.22     12.40 o 
  -1  13   0       52.13       77.96     15.27 o 
   0  13   0      300.43      218.36     21.55 o 
   1  13   0     2061.52     1975.49    176.21 o 
   2  13   0     8402.61     8126.47    164.50 o 
   3  13   0     4997.74     5213.88    109.57 o 
   4  13   0    47117.21    46813.25    497.56 o 
   5  13   0     2352.03     2426.73     79.93 o 
   6  13   0     2210.48     2082.06     70.98 o 
   7  13   0       23.24       22.57     17.75 o 
   8  13   0     2085.97     1911.34     79.50 o 
   9  13   0      578.93      538.81     33.02 o 
  10  13   0    15174.81    15004.84    531.98 o 
  11  13   0      598.81      759.09     64.07 o 
  12  13   0    10479.67    10593.49    489.56 o 
  13  13   0     6204.18     6304.50    205.23 o 
  14  13   0     8502.74     8499.60    170.69 o 
  15  13   0      280.06      174.07     33.56 o 
  16  13   0      477.84      515.44     45.39 o 
  17  13   0      784.17      771.43     54.38 o 
  18  13   0      408.45      289.84     35.26 o 
  19  13   0     1352.52     1187.45     76.72 o 
  20  13   0      316.44      383.35     59.80 o 
 -11  14   0      818.42      891.63     96.77 o 
 -10  14   0        2.53      -24.27     35.07 o 
  -9  14   0       11.73        6.53     34.32 o 
  -8  14   0        3.82       29.53     31.21 o 
  -7  14   0      196.38      169.62     28.78 o 
  -6  14   0     3412.44     3348.53     88.87 o 
  -5  14   0      107.68      162.45     30.86 o 
  -4  14   0    17265.55    17630.01    240.43 o 
  -3  14   0      740.25      712.89     54.47 o 
  -2  14   0      849.67      898.63     51.21 o 
  -1  14   0      189.92      171.78     32.93 o 
   0  14   0      303.63      243.43     42.78 o 
   1  14   0      662.62      579.47     91.41 o 
   2  14   0     1595.83     1715.07     68.89 o 
   3  14   0     1011.27     1215.24     82.07 o 
   4  14   0     4724.35     5110.80    144.64 o 
   5  14   0    16209.90    16003.62    250.21 o 
   6  14   0      155.57      152.48     72.69 o 
   7  14   0     2971.38     2889.70    102.98 o 
   8  14   0      134.00      121.85     25.01 o 
   9  14   0     1157.16     1108.96     59.66 o 
  10  14   0        1.15       12.33     24.59 o 
  11  14   0     1515.12     1673.32    101.14 o 
  12  14   0     3509.67     3372.43    138.35 o 
  13  14   0     2313.49     2543.37    106.23 o 
  14  14   0     4127.81     3927.30    192.29 o 
  15  14   0      523.14      479.60     61.88 o 
  16  14   0      202.11      160.61     30.16 o 
  17  14   0       59.32       29.48     22.47 o 
  18  14   0     1680.73     1705.64     75.63 o 
  19  14   0        4.46       43.52     36.02 o 
  20  14   0      416.79      359.21     63.66 o 
  21  14   0       23.88       26.09     33.88 o 
 -10  15   0      101.28       34.03     48.24 o 
  -9  15   0     1564.68     1535.03    143.72 o 
  -8  15   0       84.64        8.49     38.63 o 
  -7  15   0     1240.68     1217.06     67.60 o 
  -6  15   0        2.46       -7.62     24.53 o 
  -5  15   0      502.71      510.16     64.47 o 
  -4  15   0      484.04      473.41     56.56 o 
  -3  15   0     1449.46     1378.89    148.60 o 
  -2  15   0      103.68       31.55     51.07 o 
  -1  15   0     1693.25     1909.55     82.91 o 
   0  15   0     3391.68     3359.64    109.63 o 
   1  15   0     1826.14     1945.15     84.73 o 
   2  15   0     3772.40     3682.83    104.02 o 
   3  15   0     1051.38     1023.16     79.41 o 
   4  15   0      534.43      452.83     55.64 o 
   5  15   0       86.97      106.95     31.76 o 
   6  15   0     2074.06     1878.28     85.01 o 
   7  15   0      159.12      134.51     27.75 o 
   8  15   0    15627.91    15977.77    279.81 o 
   9  15   0      902.96     1053.42     64.96 o 
  10  15   0     8220.46     8630.23    240.71 o 
  11  15   0     1066.16     1007.11     90.87 o 
  12  15   0       10.75        9.45     21.24 o 
  13  15   0      534.68      486.37     58.29 o 
  14  15   0        4.37       18.34     19.86 o 
  15  15   0       12.23       41.47     20.95 o 
  16  15   0     1791.68     1869.97     82.34 o 
  17  15   0     5410.52     5334.99    178.58 o 
  18  15   0      215.08      155.33     55.08 o 
  19  15   0     4538.56     4749.71    210.11 o 
  20  15   0       81.56       53.06     42.81 o 
  21  15   0       22.78       12.79     33.94 o 
  -9  16   0      924.91      845.59    273.02 o 
  -8  16   0    10436.74    11564.18    494.69 o 
  -7  16   0       88.43       89.87     38.24 o 
  -6  16   0     8235.24     9008.98    295.25 o 
  -5  16   0      147.30      249.32     55.74 o 
  -4  16   0       13.19        4.90     45.36 o 
  -3  16   0      103.06      118.90     66.20 o 
  -2  16   0     1203.38     1174.14    147.32 o 
  -1  16   0      968.39      968.21     71.59 o 
   0  16   0     8951.00     9196.49    199.87 o 
   1  16   0    13571.33    13894.54    234.61 o 
   2  16   0     5946.05     6352.84    178.87 o 
   3  16   0     5830.54     5845.94    137.89 o 
   4  16   0      908.12      970.70     80.43 o 
   5  16   0      103.35      117.25     43.05 o 
   6  16   0       28.83       46.36     26.81 o 
   7  16   0     1399.31     1222.69     82.20 o 
   8  16   0      142.77      216.76     48.43 o 
   9  16   0    13559.12    14244.77    260.98 o 
  10  16   0     2722.70     3026.07     90.86 o 
  11  16   0    13557.38    13642.15    503.06 o 
  12  16   0     1836.11     1735.04    125.00 o 
  13  16   0      508.59      421.51     75.57 o 
  14  16   0      439.89      375.85     43.76 o 
  15  16   0      274.08      235.86     37.05 o 
  16  16   0      559.38      527.16     54.26 o 
  17  16   0     1232.91     1233.52     90.90 o 
  18  16   0     9252.35     9889.61    280.10 o 
  19  16   0       65.76       70.59     48.83 o 
  20  16   0     2652.13     2732.68    162.19 o 
  21  16   0      145.58      119.81     47.31 o 
  -7  17   0     5241.98     5673.02    343.48 o 
  -6  17   0       27.71       40.07     59.18 o 
  -5  17   0     1674.22     1832.99    151.30 o 
  -4  17   0        5.13       -5.07     37.58 o 
  -3  17   0      167.11       83.76     62.46 o 
  -2  17   0      711.99      534.10    103.78 o 
  -1  17   0      538.06      583.17     60.71 o 
   0  17   0     2460.95     2440.81    102.60 o 
   1  17   0     4383.55     4555.72    124.04 o 
   2  17   0    12825.92    13279.45    233.75 o 
   3  17   0      410.69      441.19     47.08 o 
   4  17   0       69.41       78.61     36.30 o 
   5  17   0        0.28      -11.45     28.37 o 
   6  17   0     2140.04     2172.59    135.48 o 
   7  17   0      149.17      133.83    131.36 o 
   8  17   0      176.78      140.65     36.79 o 
   9  17   0      839.31      920.78     72.00 o 
  10  17   0     2659.62     2563.09     91.61 o 
  11  17   0     3110.33     3080.66    147.84 o 
  12  17   0     1901.19     1574.43    122.87 o 
  13  17   0        5.54       46.95     36.77 o 
  14  17   0      468.07      435.31     54.98 o 
  15  17   0     2971.11     3060.57    184.01 o 
  16  17   0      530.49      427.67     81.05 o 
  17  17   0       13.72       55.05     27.59 o 
  18  17   0       63.60       71.91     50.30 o 
  19  17   0     1771.94     1666.08    138.94 o 
  20  17   0      107.16      145.17     55.81 o 
  -6  18   0     1914.83     2054.44    144.58 o 
  -5  18   0        3.39       32.80     57.32 o 
  -4  18   0      378.09      434.10    100.00 o 
  -3  18   0      692.01      759.39    126.05 o 
  -2  18   0     5713.99     6314.11    310.11 o 
  -1  18   0     2251.89     2280.34    189.11 o 
   0  18   0      632.20      674.56     57.33 o 
   1  18   0        0.24       -3.82     26.50 o 
   2  18   0       33.16       47.75     29.45 o 
   3  18   0      473.39      434.28     59.98 o 
   4  18   0      358.09      424.34     68.58 o 
   5  18   0     4244.28     4172.12    183.28 o 
   6  18   0      100.36      226.26     58.98 o 
   7  18   0    14234.96    14064.02    355.58 o 
   8  18   0     1749.17     1930.87    125.26 o 
   9  18   0      186.14      152.91     47.93 o 
  10  18   0       58.40        0.06     24.49 o 
  11  18   0       80.45       66.27     37.11 o 
  12  18   0      227.94      193.10     52.60 o 
  13  18   0     1121.59     1256.49    116.03 o 
  14  18   0     2218.93     2273.28    109.67 o 
  15  18   0     1417.57     1200.16     89.44 o 
  16  18   0    10757.82    11048.69    317.12 o 
  17  18   0      696.85      688.38     88.39 o 
  18  18   0      552.16      521.96     96.71 o 
  19  18   0      196.84      186.24     65.10 o 
  20  18   0       15.67       16.73     44.54 o 
  -5  19   0       94.19       56.45     62.41 o 
  -4  19   0      595.19      615.61    116.60 o 
  -3  19   0     2421.83     2218.12    180.89 o 
  -2  19   0     4881.61     5265.99    289.46 o 
  -1  19   0     6895.78     7000.87    298.68 o 
   0  19   0     2318.87     2407.50     97.30 o 
   1  19   0     1125.38     1095.97     74.76 o 
   2  19   0       80.39       11.92     29.68 o 
   3  19   0      321.39      296.67     46.04 o 
   4  19   0        0.33       35.21     28.33 o 
   5  19   0       58.42       32.22     32.15 o 
   6  19   0     7316.24     6880.90    244.46 o 
   7  19   0      823.64     1060.28    109.49 o 
   8  19   0    17559.91    17286.47    411.22 o 
   9  19   0      110.09       68.16     52.06 o 
  10  19   0      888.71      875.51     84.06 o 
  11  19   0      685.64      598.35    128.66 o 
  12  19   0      130.91      155.90     83.48 o 
  13  19   0       36.04       81.06     44.17 o 
  14  19   0      811.02      717.75    119.91 o 
  15  19   0     3572.06     3818.06    179.47 o 
  16  19   0      660.48      676.57    135.15 o 
  17  19   0     4775.91     4761.90    203.58 o 
  18  19   0       40.61       26.29     51.55 o 
  19  19   0       49.21        5.24     38.81 o 
  -4  20   0        1.85      -43.94     58.45 o 
  -3  20   0        5.52       -6.14     59.03 o 
  -2  20   0      770.52      608.46     95.60 o 
  -1  20   0     1173.27     1218.37    146.19 o 
   0  20   0      570.55      600.04     79.23 o 
   1  20   0      150.81       42.67     35.96 o 
   2  20   0        8.86       29.11     30.55 o 
   3  20   0     1263.31     1154.07     94.60 o 
   4  20   0        3.06        4.56     28.58 o 
   5  20   0     2454.68     2297.05    114.34 o 
   6  20   0      141.94      127.67     40.50 o 
   7  20   0     2019.12     1927.40    148.30 o 
   8  20   0     1349.81     1350.69    122.02 o 
   9  20   0     1158.74     1048.74    150.06 o 
  10  20   0      231.15      235.22     91.26 o 
  11  20   0     1019.32      753.10    148.89 o 
  12  20   0     2695.73     2986.96    374.26 o 
  13  20   0      679.54      700.29    242.11 o 
  14  20   0     1871.07     1855.52    151.38 o 
  15  20   0        5.78      -33.77     33.77 o 
  16  20   0     2398.75     2825.73    180.98 o 
  17  20   0        0.28      -26.55     38.38 o 
  18  20   0      250.14      143.17     64.46 o 
  -2  21   0       56.31       85.88     59.51 o 
  -1  21   0       52.47       87.85     51.86 o 
   0  21   0      110.44       45.12     57.28 o 
   1  21   0      323.41      325.98     47.67 o 
   2  21   0     1527.13     1580.08     93.32 o 
   3  21   0      255.38      217.45     43.38 o 
   4  21   0     7980.49     8102.53    212.78 o 
   5  21   0       12.50       63.05     40.38 o 
   6  21   0     3333.29     3396.65    216.36 o 
   7  21   0      313.88      213.26     82.26 o 
   8  21   0       37.38       36.95     44.04 o 
   9  21   0      280.21      153.77     57.96 o 
  10  21   0      811.11      637.96     68.10 o 
  11  21   0      482.76      325.45     73.98 o 
  12  21   0     2380.73     2538.41    183.74 o 
  13  21   0     6271.62     6413.45    289.90 o 
  14  21   0     1527.10     1703.20    151.83 o 
  15  21   0     2628.30     2558.10    226.87 o 
  16  21   0      576.02      486.71    104.89 o 
  17  21   0       83.43       60.40     59.50 o 
   0  22   0       10.70      -12.71     49.00 o 
   1  22   0       25.60       35.32     44.79 o 
   2  22   0      222.79      163.64     42.51 o 
   3  22   0     1607.86     1480.80     93.23 o 
   4  22   0       19.76      141.61     41.97 o 
   5  22   0     6826.71     6445.90    262.27 o 
   6  22   0       76.11      140.33     45.94 o 
   7  22   0     1302.04     1277.19    133.76 o 
   8  22   0      124.66       72.07     46.99 o 
   9  22   0       70.83       14.83     43.18 o 
  10  22   0      768.52      832.09     94.79 o 
  11  22   0      193.14      108.71     51.44 o 
  12  22   0      127.86       74.41     54.07 o 
  13  22   0     1210.80     1036.66    122.47 o 
  14  22   0     3939.26     3854.83    212.03 o 
  15  22   0      412.55      242.72     82.83 o 
  16  22   0       11.56       26.74     55.84 o 
   2  23   0     1997.90     1898.51    141.30 o 
   3  23   0        8.92        5.77     34.58 o 
   4  23   0        3.61      -23.01     31.91 o 
   5  23   0       91.03       68.41     42.44 o 
   6  23   0      392.29      357.11     61.15 o 
   7  23   0       45.97       70.53     40.09 o 
   8  23   0      624.76      639.11     74.74 o 
   9  23   0      995.15      989.98    114.57 o 
  10  23   0     2382.86     2283.72    140.86 o 
  11  23   0     2369.78     2366.27    278.00 o 
  12  23   0      729.60      585.87     96.97 o 
  13  23   0       47.99       47.80     48.99 o 
  14  23   0       29.80       30.73     57.88 o 
   7  24   0      732.62      531.15     84.01 o 
   8  24   0       14.17       43.67     41.55 o 
   9  24   0     3024.14     3005.06    136.27 o 
  10  24   0     2807.17     2443.93    146.93 o 
  -9 -24   1      508.84      551.62     90.46 o 
  -8 -24   1     1033.72     1161.25    128.57 o 
 -14 -23   1     2452.94     2534.54    255.72 o 
 -13 -23   1        1.67       -7.40     49.17 o 
 -12 -23   1       55.50       78.69     51.83 o 
 -11 -23   1      326.84      235.09    108.58 o 
 -10 -23   1     1120.61     1065.48    188.43 o 
  -9 -23   1      274.53      237.35     68.80 o 
  -8 -23   1      142.62      100.11     43.36 o 
  -7 -23   1      474.32      328.29     58.32 o 
  -6 -23   1      258.01      202.38     61.88 o 
  -5 -23   1     1111.17      904.78     87.79 o 
  -4 -23   1       35.70       22.91     35.20 o 
  -3 -23   1      208.17      178.25     44.35 o 
 -15 -22   1     3828.97     3805.47    334.71 o 
 -14 -22   1     1692.59     1631.85    152.79 o 
 -13 -22   1     3618.46     3672.23    252.93 o 
 -12 -22   1     1116.89     1008.28    206.50 o 
 -11 -22   1        1.42       -5.29     38.01 o 
 -10 -22   1       36.61       96.62     48.72 o 
  -9 -22   1      647.43      647.76    122.65 o 
  -8 -22   1       87.85       20.86     44.62 o 
  -7 -22   1       83.96      128.35     59.29 o 
  -6 -22   1     7408.98     7442.75    265.86 o 
  -5 -22   1        4.27      107.44     67.14 o 
  -4 -22   1     8175.06     8193.32    195.95 o 
  -3 -22   1      352.11      336.90     52.17 o 
  -2 -22   1       39.25       27.33     33.16 o 
  -1 -22   1      158.94      154.47     53.90 o 
   0 -22   1        7.71       31.33     54.64 o 
 -17 -21   1      797.18      800.28    179.49 o 
 -16 -21   1       98.53      100.40     50.72 o 
 -15 -21   1      333.56      130.06     55.40 o 
 -14 -21   1     3755.00     3557.24    188.26 o 
 -13 -21   1     2535.84     2665.95    172.57 o 
 -12 -21   1     1337.45     1333.81    154.88 o 
 -11 -21   1     1273.22     1557.24    164.81 o 
 -10 -21   1      181.71       94.04     38.72 o 
  -9 -21   1        7.14       45.74     43.88 o 
  -8 -21   1      256.06      170.80    112.69 o 
  -7 -21   1      180.91      137.73     57.31 o 
  -6 -21   1        0.93      -10.40     33.52 o 
  -5 -21   1     7590.36     7266.06    226.39 o 
  -4 -21   1       39.61      108.51     39.02 o 
  -3 -21   1     2445.88     2411.53    106.29 o 
  -2 -21   1      146.19       82.22     35.90 o 
  -1 -21   1     2299.59     2206.01     97.78 o 
   0 -21   1        6.49       88.06     58.19 o 
   1 -21   1      263.57      220.07     65.08 o 
   2 -21   1      128.86      161.69     65.65 o 
 -18 -20   1       36.90       51.51     53.06 o 
 -17 -20   1     1507.38     1325.10    226.22 o 
 -16 -20   1       10.12       45.37     42.25 o 
 -15 -20   1       63.11      113.31     51.81 o 
 -14 -20   1       22.53       68.57     47.74 o 
 -13 -20   1     1046.22     1133.27    120.75 o 
 -12 -20   1      314.73      250.39     76.90 o 
 -11 -20   1      109.42      141.15     88.60 o 
 -10 -20   1      807.60      698.34     68.44 o 
  -9 -20   1      920.81     1009.32     86.86 o 
  -8 -20   1     6096.29     6232.49    250.61 o 
  -7 -20   1       42.10       38.41     44.85 o 
  -6 -20   1      669.31      638.90     94.63 o 
  -5 -20   1      311.94      276.70     51.88 o 
  -4 -20   1     1457.58     1472.20     97.50 o 
  -3 -20   1      241.23      248.03     45.17 o 
  -2 -20   1      720.38      654.91     62.84 o 
  -1 -20   1      386.05      323.50     50.29 o 
   0 -20   1     5367.97     5176.33    187.87 o 
   1 -20   1     1915.72     1882.83    350.82 o 
   2 -20   1     2086.59     2272.13    292.82 o 
   3 -20   1      688.77      526.56     90.08 o 
   4 -20   1       43.20      -40.30     59.22 o 
 -19 -19   1      254.75      265.38     76.82 o 
 -18 -19   1     3776.96     3762.79    230.11 o 
 -17 -19   1      335.21      438.24     79.02 o 
 -16 -19   1    10178.87    10455.74    317.74 o 
 -15 -19   1     1155.58     1073.51    179.29 o 
 -14 -19   1     1581.83     1400.18    145.45 o 
 -13 -19   1     1232.86     1333.88    125.46 o 
 -12 -19   1      392.24      404.46     73.50 o 
 -11 -19   1      397.92      369.25     70.80 o 
 -10 -19   1      309.80      260.97     42.50 o 
  -9 -19   1     5085.99     5052.49    158.83 o 
  -8 -19   1     1683.51     1792.45    127.28 o 
  -7 -19   1    18424.03    18693.45    441.28 o 
  -6 -19   1        7.85       52.88     45.92 o 
  -5 -19   1     1023.78      943.28    124.21 o 
  -4 -19   1       96.24       62.46     29.62 o 
  -3 -19   1      434.58      444.98     98.24 o 
  -2 -19   1     1085.84     1082.77     88.61 o 
  -1 -19   1     3251.78     3629.83    116.57 o 
   0 -19   1     3345.74     3477.68    111.63 o 
   1 -19   1     4509.69     4705.29    209.39 o 
   2 -19   1     6899.70     6393.38    332.12 o 
   3 -19   1      101.45       -3.00     53.02 o 
   4 -19   1     1197.15     1050.48    145.22 o 
   5 -19   1      693.68      828.68    120.29 o 
 -19 -18   1       15.84       35.43     46.40 o 
 -18 -18   1       49.43       15.07     45.58 o 
 -17 -18   1     3311.13     3450.90    194.66 o 
 -16 -18   1      751.39      809.93    142.36 o 
 -15 -18   1     2466.32     2367.27    154.26 o 
 -14 -18   1      863.14      733.66     91.80 o 
 -13 -18   1       13.33        8.15     34.09 o 
 -12 -18   1       46.91        1.14     34.28 o 
 -11 -18   1      771.28      688.32     89.10 o 
 -10 -18   1       37.89      114.57     40.29 o 
  -9 -18   1        0.46       45.84     49.90 o 
  -8 -18   1     5900.64     5919.37    209.45 o 
  -7 -18   1      239.17      242.79     57.60 o 
  -6 -18   1    10236.86    10578.47    304.28 o 
  -5 -18   1        0.63       -8.08     36.00 o 
  -4 -18   1     1253.24     1239.05     78.64 o 
  -3 -18   1       50.20      100.05     33.27 o 
  -2 -18   1     2494.56     2470.37     95.05 o 
  -1 -18   1        7.45       40.05     29.45 o 
   0 -18   1       37.63       35.74     30.88 o 
   1 -18   1     1419.31     1415.71    330.32 o 
   2 -18   1     1722.83     1705.10    184.70 o 
   3 -18   1      401.77      453.74    100.63 o 
   4 -18   1      580.19      521.59    101.56 o 
   5 -18   1     3521.94     3727.58    214.89 o 
   6 -18   1       86.43       82.20     61.50 o 
 -20 -17   1     2695.17     2986.37    180.90 o 
 -19 -17   1        3.44       35.39     42.50 o 
 -18 -17   1     2628.42     2815.49    209.72 o 
 -17 -17   1      100.02       60.61     74.26 o 
 -16 -17   1     1328.69     1376.55    149.33 o 
 -15 -17   1        5.08      -10.10     25.01 o 
 -14 -17   1      898.12      862.79     95.66 o 
 -13 -17   1     1455.24     1461.06    121.52 o 
 -12 -17   1     2390.34     2372.70    108.68 o 
 -11 -17   1     6516.28     6292.59    340.30 o 
 -10 -17   1     1584.10     1654.33    175.47 o 
  -9 -17   1     4386.18     4314.75    210.92 o 
  -8 -17   1      109.87      132.48     44.63 o 
  -7 -17   1     1010.61      993.50     99.37 o 
  -6 -17   1     1348.21     1239.26    110.24 o 
  -5 -17   1      294.27      239.54     57.61 o 
  -4 -17   1      730.38      835.43     78.35 o 
  -3 -17   1     8229.76     8255.68    280.18 o 
  -2 -17   1     2938.10     3201.96    106.08 o 
  -1 -17   1     6736.14     6503.26    151.82 o 
   0 -17   1     4967.77     5312.71    133.69 o 
   1 -17   1       84.23      103.70     36.52 o 
   2 -17   1       48.04       52.41     56.19 o 
   3 -17   1       78.46       68.66     62.02 o 
   4 -17   1      590.17      112.67     59.26 o 
   5 -17   1       10.27       21.82     58.42 o 
   6 -17   1    10441.22    10869.69    360.49 o 
 -20 -16   1       31.20      112.86     50.38 o 
 -19 -16   1     9067.30     9451.80    274.41 o 
 -18 -16   1     1129.50     1245.34    111.57 o 
 -17 -16   1     4530.10     4707.44    165.37 o 
 -16 -16   1     1201.78     1149.42    102.59 o 
 -15 -16   1      565.58      456.81     52.56 o 
 -14 -16   1       67.31       20.79     28.44 o 
 -13 -16   1        0.11       35.77     23.16 o 
 -12 -16   1     7602.57     7714.54    297.13 o 
 -11 -16   1     3623.19     3809.69    161.66 o 
 -10 -16   1    19018.59    18916.75    298.44 o 
  -9 -16   1     2107.25     2360.83     92.73 o 
  -8 -16   1     5367.23     5208.89    145.16 o 
  -7 -16   1        6.66      -15.31     40.47 o 
  -6 -16   1      349.99      319.45     60.76 o 
  -5 -16   1     1117.66     1166.62    139.17 o 
  -4 -16   1     2564.47     2559.48    128.72 o 
  -3 -16   1     2007.31     2131.26    102.65 o 
  -2 -16   1    10678.18    10794.81    245.48 o 
  -1 -16   1     4958.06     5231.53    130.05 o 
   0 -16   1     7603.76     7728.40    179.70 o 
   1 -16   1     1574.01     1526.32     88.06 o 
   2 -16   1        2.31       16.20     49.42 o 
   3 -16   1      183.20       26.48     51.83 o 
   4 -16   1        4.12       39.05     51.47 o 
   5 -16   1     1054.15     1162.62    106.18 o 
   6 -16   1       84.01       67.20     42.29 o 
   7 -16   1     7124.00     7721.05    207.20 o 
   9 -16   1     3741.21     4273.96    312.50 o 
 -21 -15   1      213.62      165.61     52.00 o 
 -20 -15   1     1408.97     1312.89    109.83 o 
 -19 -15   1       60.28       65.80     37.33 o 
 -18 -15   1     9092.10     9479.98    238.75 o 
 -17 -15   1      621.56      590.21     68.52 o 
 -16 -15   1      358.46      335.09     59.77 o 
 -15 -15   1       10.31       28.82     19.63 o 
 -14 -15   1     1296.53     1288.33     76.79 o 
 -13 -15   1      334.03      313.82     42.90 o 
 -12 -15   1      128.28       91.11     25.76 o 
 -11 -15   1     1937.07     1859.15     99.93 o 
 -10 -15   1      272.96      311.22     55.16 o 
  -9 -15   1     7109.66     7196.53    161.30 o 
  -8 -15   1       44.58        3.39     27.14 o 
  -7 -15   1       73.11       48.36     23.77 o 
  -6 -15   1       76.32      194.07     61.25 o 
  -5 -15   1     7142.10     6961.89    219.38 o 
  -4 -15   1       13.48      113.84     73.47 o 
  -3 -15   1       39.81       15.15     25.18 o 
  -2 -15   1      340.76      344.91     40.86 o 
  -1 -15   1     1735.92     1775.33     76.81 o 
   0 -15   1      340.90      356.92     60.58 o 
   1 -15   1     1120.82      998.61     84.49 o 
   2 -15   1     1832.97     2033.46     85.59 o 
   3 -15   1      482.25      465.09     93.83 o 
   4 -15   1     7427.85     7305.66    297.25 o 
   5 -15   1        0.38       16.74     24.97 o 
   6 -15   1       45.91       16.89     25.62 o 
   7 -15   1       89.49       59.76     28.47 o 
   8 -15   1      602.38      470.23     70.62 o 
   9 -15   1       16.06       16.78     40.08 o 
  10 -15   1      511.38      542.61    114.11 o 
 -21 -14   1     2463.38     2624.71    132.57 o 
 -20 -14   1        6.08      -25.25     30.70 o 
 -19 -14   1        0.83        7.80     30.80 o 
 -18 -14   1      211.23      166.86     39.44 o 
 -17 -14   1      386.40      386.82     55.08 o 
 -16 -14   1      947.89      879.73     61.84 o 
 -15 -14   1     1620.94     1783.80     84.37 o 
 -14 -14   1     4890.57     4681.55    122.66 o 
 -13 -14   1     2313.95     2261.65     83.82 o 
 -12 -14   1     8471.40     8326.11    513.31 o 
 -11 -14   1      311.97      381.06     88.08 o 
 -10 -14   1     2400.08     2381.71     99.07 o 
  -9 -14   1      495.65      480.71     43.15 o 
  -8 -14   1      597.06      615.19     52.81 o 
  -7 -14   1      216.79      312.99     34.94 o 
  -6 -14   1    14947.93    14814.15    305.37 o 
  -5 -14   1     3086.19     3375.21    158.73 o 
  -4 -14   1    13186.34    14028.60    235.86 o 
  -3 -14   1     3501.19     3523.07    119.29 o 
  -2 -14   1      440.33      471.81     54.10 o 
  -1 -14   1      287.74      227.86     36.71 o 
   0 -14   1      108.69      124.53     30.33 o 
   1 -14   1        4.66       -4.04     21.39 o 
   2 -14   1       56.00       32.24     17.85 o 
   3 -14   1     9987.03    10384.17    157.86 o 
   4 -14   1     1129.05     1227.83     60.99 o 
   5 -14   1    16674.85    17183.92    227.43 o 
   6 -14   1       25.93        4.26     20.19 o 
   7 -14   1     1107.26     1059.38     55.36 o 
   8 -14   1      220.83      184.49     48.49 o 
   9 -14   1       24.26       26.00     34.69 o 
  10 -14   1       38.52      -10.22     35.49 o 
  11 -14   1     2318.61     2423.62    194.69 o 
 -21 -13   1       11.87       42.02     32.00 o 
 -20 -13   1     4561.69     4966.33    187.85 o 
 -19 -13   1      538.15      517.63     58.71 o 
 -18 -13   1        6.81       45.97     27.69 o 
 -17 -13   1      415.22      504.25     56.66 o 
 -16 -13   1      137.32      128.47     27.39 o 
 -15 -13   1     1496.49     1565.55     69.68 o 
 -14 -13   1     2093.76     2270.15     82.83 o 
 -13 -13   1    10391.46    10244.42    187.17 o 
 -12 -13   1     4968.81     4867.93    144.20 o 
 -11 -13   1     4602.09     4795.62    216.25 o 
 -10 -13   1      409.18      429.76     98.81 o 
  -9 -13   1      177.89      141.09     24.93 o 
  -8 -13   1     1607.40     1807.46     99.02 o 
  -7 -13   1        1.18       16.24     14.24 o 
  -6 -13   1     1213.61     1137.95     54.35 o 
  -5 -13   1    22105.32    22145.61    307.46 o 
  -4 -13   1     4283.47     4608.71    177.68 o 
  -3 -13   1     4479.52     4512.97    115.30 o 
  -2 -13   1     1676.64     1777.56     92.74 o 
  -1 -13   1     1163.52     1004.88     66.39 o 
   0 -13   1      772.50      850.75     41.00 o 
   1 -13   1       11.48       43.50     18.03 o 
   2 -13   1      219.78      210.87     22.09 o 
   3 -13   1      532.70      468.10     36.43 o 
   4 -13   1     9501.07     9534.80    169.13 o 
   5 -13   1       47.21       36.22     21.49 o 
   6 -13   1     5619.36     5765.11    115.47 o 
   7 -13   1      133.57      151.40     39.13 o 
   8 -13   1      229.07      126.80     33.45 o 
   9 -13   1       28.35       22.96     32.65 o 
  10 -13   1     1419.46     1149.40     99.48 o 
  11 -13   1       12.24       55.28     41.28 o 
  12 -13   1      967.16      753.48    180.62 o 
 -20 -12   1       35.64       36.49     26.12 o 
 -19 -12   1      937.82     1009.02     72.78 o 
 -18 -12   1        0.95       28.12     26.76 o 
 -17 -12   1     1332.20     1271.34     69.97 o 
 -16 -12   1     1319.77     1167.32     58.46 o 
 -15 -12   1     1724.97     1782.24     71.31 o 
 -14 -12   1       26.55       41.26     18.22 o 
 -13 -12   1      383.23      430.43     48.40 o 
 -12 -12   1     1107.49     1067.21     57.36 o 
 -11 -12   1      451.06      487.43     51.34 o 
 -10 -12   1        4.73        1.75     17.21 o 
  -9 -12   1      886.93      885.82     72.05 o 
  -8 -12   1    15020.39    15002.67    184.39 o 
  -7 -12   1      110.07       99.99     52.07 o 
  -6 -12   1     1459.77     1420.10     52.31 o 
  -5 -12   1        3.82       19.52     13.84 o 
  -4 -12   1     5388.38     5554.80     99.46 o 
  -3 -12   1       47.93       91.91     23.35 o 
  -2 -12   1     2459.55     2525.12     59.57 o 
  -1 -12   1      906.80      969.49     33.53 o 
   0 -12   1     6360.63     6523.14     79.98 o 
   1 -12   1    20949.22    21856.31    213.96 o 
   2 -12   1     2812.93     2896.75     55.29 o 
   3 -12   1     4350.69     4769.31     93.94 o 
   4 -12   1      191.50      147.75     23.48 o 
   5 -12   1     1106.25     1261.04     57.18 o 
   6 -12   1       35.08       -0.21     16.95 o 
   7 -12   1      341.58      319.83     40.75 o 
   8 -12   1      478.55      390.11     44.67 o 
   9 -12   1     9696.34    10360.70    244.05 o 
  10 -12   1     2152.75     2330.77    158.39 o 
  11 -12   1     3801.76     3821.72    156.67 o 
  12 -12   1     1640.40     1601.48    122.07 o 
 -20 -11   1      256.45       95.69     76.52 o 
 -19 -11   1      223.28      149.81     33.32 o 
 -18 -11   1      966.22      894.52     84.61 o 
 -17 -11   1     2072.64     2124.20    133.06 o 
 -16 -11   1    11153.56    11594.14    191.80 o 
 -15 -11   1     9716.24     9752.96    170.64 o 
 -14 -11   1     1171.73     1195.77     55.97 o 
 -13 -11   1      868.33      881.97     53.60 o 
 -12 -11   1       36.67       26.80     21.18 o 
 -11 -11   1      120.69       71.81     22.82 o 
 -10 -11   1      420.64      377.41     41.79 o 
  -9 -11   1     6299.20     5662.20    120.54 o 
  -8 -11   1        3.97      126.75     29.25 o 
  -7 -11   1    31785.99    32036.85    326.70 o 
  -6 -11   1     2215.80     2247.39     66.57 o 
  -5 -11   1     5802.02     5809.29     95.87 o 
  -4 -11   1     2401.15     2347.81     39.45 o 
  -3 -11   1     4916.31     4971.06     64.96 o 
  -2 -11   1      399.09      417.71     23.60 o 
  -1 -11   1      145.12      156.33     14.73 o 
   0 -11   1     6640.38     6832.99     79.41 o 
   1 -11   1     7542.69     7633.17     83.92 o 
   2 -11   1    44731.75    46115.01    333.44 o 
   3 -11   1      670.96      729.31     41.33 o 
   4 -11   1      395.27      523.36     36.37 o 
   5 -11   1        8.38       15.12     16.44 o 
   6 -11   1      324.17      270.34     28.79 o 
   7 -11   1      147.93       94.60     21.44 o 
   8 -11   1      894.64      788.15     58.72 o 
   9 -11   1     2727.28     3000.91    112.94 o 
  10 -11   1     3944.31     3814.16    149.01 o 
  11 -11   1     5883.63     6237.59    228.49 o 
  12 -11   1      865.64      857.54    154.14 o 
  13 -11   1      671.86      665.08    131.42 o 
 -20 -10   1      343.75      332.30    104.04 o 
 -19 -10   1      814.64      809.16    115.20 o 
 -18 -10   1      154.30      213.99     35.16 o 
 -17 -10   1     2189.90     2284.85     92.06 o 
 -16 -10   1     5971.83     6063.85    121.00 o 
 -15 -10   1     5966.55     6353.30    124.23 o 
 -14 -10   1     4267.53     4226.91     96.78 o 
 -13 -10   1        1.09        7.88     13.59 o 
 -12 -10   1      136.96       98.37     19.80 o 
 -11 -10   1     1497.28     1643.14     73.10 o 
 -10 -10   1     1133.94     1035.06     51.03 o 
  -9 -10   1      404.07      338.07     40.28 o 
  -8 -10   1    10471.99    10238.10    153.05 o 
  -7 -10   1      865.29     1048.25     57.71 o 
  -6 -10   1    26712.25    27360.87    251.59 o 
  -5 -10   1     1786.53     1803.61     33.94 o 
  -4 -10   1      396.95      452.32     14.14 o 
  -3 -10   1       16.70       67.40     16.21 o 
  -2 -10   1     8526.25     8623.45     80.87 o 
  -1 -10   1      762.87      890.27     27.19 o 
   0 -10   1      581.01      605.83     24.41 o 
   1 -10   1     3444.16     3645.30     51.74 o 
   2 -10   1     3510.13     3484.49     52.27 o 
   3 -10   1     9847.15    10117.09    108.29 o 
   4 -10   1       11.49        9.44     14.08 o 
   5 -10   1      140.07      161.41     22.70 o 
   6 -10   1       72.96       17.05     17.80 o 
   7 -10   1     5790.54     5535.52    102.30 o 
   8 -10   1      614.91      532.30     48.82 o 
   9 -10   1      495.60      512.05     47.57 o 
  10 -10   1      549.95      474.91     49.37 o 
  11 -10   1     1847.87     2022.09    116.65 o 
  12 -10   1      609.19      646.65    120.81 o 
  13 -10   1       36.32      -29.45     29.45 o 
  14 -10   1     2029.32     2076.67    135.60 o 
 -20  -9   1      919.22      837.06    134.09 o 
 -19  -9   1      286.74      210.82     66.33 o 
 -18  -9   1     4860.68     5031.74    125.62 o 
 -17  -9   1      548.34      432.17     43.47 o 
 -16  -9   1      152.66      153.86     22.41 o 
 -15  -9   1       10.59       -0.49     13.20 o 
 -14  -9   1      964.70     1077.86     46.24 o 
 -13  -9   1      298.36      272.76     31.82 o 
 -12  -9   1     1415.37     1444.78     52.80 o 
 -11  -9   1     6357.73     6425.19    117.36 o 
 -10  -9   1     1216.91     1551.40     52.41 o 
  -9  -9   1    26665.13    26367.70    246.25 o 
  -8  -9   1       12.57       51.31     16.69 o 
  -7  -9   1     5201.10     5250.33     77.12 o 
  -6  -9   1      197.73      214.56     16.49 o 
  -5  -9   1     1829.49     1869.84     33.05 o 
  -4  -9   1     6978.88     7481.67     73.06 o 
  -3  -9   1    19325.21    19734.71    151.52 o 
  -2  -9   1    24751.88    26248.74    192.91 o 
  -1  -9   1    18158.49    18047.00    154.48 o 
   0  -9   1    20216.26    21104.74    179.13 o 
   1  -9   1      415.65      460.80     19.60 o 
   2  -9   1     1093.19     1070.96     29.44 o 
   3  -9   1       38.38       22.03      9.18 o 
   4  -9   1      723.78      722.85     32.86 o 
   5  -9   1      562.34      459.67     35.65 o 
   6  -9   1    15156.11    15189.41    189.07 o 
   7  -9   1     3700.51     3777.36     79.31 o 
   8  -9   1    15438.45    15407.38    231.64 o 
   9  -9   1     5973.47     6130.66    138.10 o 
  10  -9   1     1097.65     1090.03     68.28 o 
  11  -9   1       32.74       16.24     22.56 o 
  12  -9   1      108.41       87.17     54.03 o 
  13  -9   1      432.17      479.52     66.16 o 
  14  -9   1      254.72      110.65     70.04 o 
  15  -9   1     8119.60     8919.67    479.94 o 
 -20  -8   1     1256.01     1305.50    144.20 o 
 -19  -8   1     8165.07     9163.17    362.97 o 
 -18  -8   1     3120.86     3085.76    235.56 o 
 -17  -8   1     3825.40     3925.20    105.54 o 
 -16  -8   1     1843.83     1890.47     59.52 o 
 -15  -8   1      312.03      270.58     27.77 o 
 -14  -8   1        6.40       22.09     12.42 o 
 -13  -8   1        2.58        1.63     11.32 o 
 -12  -8   1      110.15       55.02     23.68 o 
 -11  -8   1      607.33      711.93     31.00 o 
 -10  -8   1    41733.42    42032.47    319.16 o 
  -9  -8   1     2691.09     2697.39     57.13 o 
  -8  -8   1    36782.42    37050.08    276.90 o 
  -7  -8   1     5978.44     6255.16     65.01 o 
  -6  -8   1     6099.23     6565.46     70.46 o 
  -5  -8   1      295.39      384.93     15.43 o 
  -4  -8   1     1838.65     1881.82     26.06 o 
  -3  -8   1    11768.74    12121.91     97.05 o 
  -2  -8   1    14646.63    14518.77    116.55 o 
  -1  -8   1    61483.23    66846.08    473.54 o 
   0  -8   1     4629.32     4690.67     56.84 o 
   1  -8   1    23455.13    24290.03    179.46 o 
   2  -8   1      308.65      360.80     17.00 o 
   3  -8   1     1094.09     1106.32     28.01 o 
   4  -8   1      620.33      605.45     30.22 o 
   5  -8   1     5730.39     5832.49     92.32 o 
   6  -8   1     1285.14     1239.02     51.20 o 
   7  -8   1    12947.26    13523.54    242.90 o 
   8  -8   1     5321.64     5608.29    136.25 o 
   9  -8   1     5697.81     5585.69    126.63 o 
  10  -8   1     2475.34     2452.94    106.85 o 
  11  -8   1      756.85      760.75     58.82 o 
  12  -8   1     1168.02     1244.95     76.39 o 
  13  -8   1        0.32       -0.14     29.40 o 
  14  -8   1      250.48      245.55    103.36 o 
  15  -8   1       12.57       41.39     35.66 o 
 -20  -7   1      258.03      323.51    128.15 o 
 -19  -7   1      963.74      971.37    125.37 o 
 -18  -7   1     6407.00     7019.59    319.90 o 
 -17  -7   1     1978.70     1974.06    156.56 o 
 -16  -7   1     2649.40     2825.28     65.41 o 
 -15  -7   1       90.14       95.40     19.93 o 
 -14  -7   1     1203.72     1079.52     46.44 o 
 -13  -7   1      786.69      728.40     35.36 o 
 -12  -7   1     2056.15     1975.43     37.50 o 
 -11  -7   1     5542.27     5502.22     64.69 o 
 -10  -7   1       68.49       63.15      8.90 o 
  -9  -7   1    27445.32    28096.68    222.09 o 
  -8  -7   1      205.73      213.10     13.73 o 
  -7  -7   1    13715.75    15010.25    134.75 o 
  -6  -7   1     2368.18     2654.88     49.69 o 
  -5  -7   1       67.89       23.06      4.79 o 
  -4  -7   1     4774.69     5501.21    120.07 o 
  -3  -7   1     1114.92     1083.23     18.13 o 
  -2  -7   1       85.25       92.03      9.55 o 
  -1  -7   1     1165.34     1105.14     25.62 o 
   0  -7   1    24864.05    26885.59    197.95 o 
   1  -7   1      631.74      681.40     21.69 o 
   2  -7   1     2284.21     2408.90     39.06 o 
   3  -7   1      166.59      200.59     13.34 o 
   4  -7   1    24421.74    24720.09    241.33 o 
   5  -7   1      475.73      455.22     26.68 o 
   6  -7   1      178.79      179.02     19.55 o 
   7  -7   1      132.53       92.44     21.58 o 
   8  -7   1      997.35      890.61     58.85 o 
   9  -7   1      624.79      645.62     52.85 o 
  10  -7   1      997.62      948.45     74.92 o 
  11  -7   1     1426.17     1573.89     76.58 o 
  12  -7   1      452.98      459.94     47.25 o 
  13  -7   1     7090.51     7276.15    201.76 o 
  14  -7   1      109.50      114.64     36.93 o 
  15  -7   1     1077.62      968.54     88.62 o 
  16  -7   1       39.37       66.98     56.28 o 
 -21  -6   1     3945.38     3481.52    271.51 o 
 -20  -6   1      756.31      572.44    130.42 o 
 -19  -6   1      203.23      164.32     63.12 o 
 -18  -6   1        3.33       20.76     41.58 o 
 -17  -6   1     1424.32     1279.72    128.95 o 
 -16  -6   1      806.60      842.54    101.41 o 
 -15  -6   1      566.86      596.84     50.59 o 
 -14  -6   1     8069.35     7806.64    117.64 o 
 -13  -6   1     3492.17     3737.46     70.57 o 
 -12  -6   1    17077.62    16998.71    160.49 o 
 -11  -6   1       35.44       42.88      9.42 o 
 -10  -6   1     2482.86     2639.54     34.26 o 
  -9  -6   1      872.67      846.48     25.31 o 
  -8  -6   1     2590.55     2756.35     40.42 o 
  -7  -6   1     3995.91     3942.87     48.13 o 
  -6  -6   1     7123.21     7002.08     72.56 o 
  -5  -6   1    12419.60    12236.04    137.07 o 
  -4  -6   1    40707.12    40968.64    274.66 o 
  -3  -6   1    48311.27    50277.31    396.66 o 
  -2  -6   1    12469.67    12796.78     93.69 o 
  -1  -6   1     7961.43     8287.54     76.02 o 
   0  -6   1      555.31      656.49     18.09 o 
   1  -6   1     4103.17     4563.84     55.13 o 
   2  -6   1     2101.81     2228.02     35.05 o 
   3  -6   1    42181.16    42198.08    318.91 o 
   4  -6   1     3374.96     3526.64     70.16 o 
   5  -6   1    28424.74    28192.28    246.77 o 
   6  -6   1     9405.81     9130.75     98.70 o 
   7  -6   1       81.36       63.81     17.25 o 
   8  -6   1     3254.95     3127.04    109.62 o 
   9  -6   1      388.79      351.38     37.96 o 
  10  -6   1        8.90       19.17     17.91 o 
  11  -6   1      822.56      715.31     62.80 o 
  12  -6   1    10497.48    10652.05    416.13 o 
  13  -6   1     1001.95      873.60     63.67 o 
  14  -6   1    15712.13    16203.63    324.31 o 
  15  -6   1       13.12      -23.48     28.80 o 
  16  -6   1     1476.09     1473.41    118.01 o 
 -21  -5   1      729.77      928.91    168.96 o 
 -20  -5   1     5646.00     6077.40    355.20 o 
 -19  -5   1     1328.50     1479.03    201.27 o 
 -18  -5   1      259.85      295.11     70.87 o 
 -17  -5   1       21.85       26.42     27.87 o 
 -16  -5   1      801.68      888.28     60.90 o 
 -15  -5   1      114.01       90.78     16.10 o 
 -14  -5   1     1231.65     1245.53     51.59 o 
 -13  -5   1    16609.91    16595.01    193.90 o 
 -12  -5   1      264.52      306.63     20.17 o 
 -11  -5   1    18994.95    18771.26    170.66 o 
 -10  -5   1      824.53      816.40     26.29 o 
  -9  -5   1     1553.72     1614.29     32.96 o 
  -8  -5   1       23.08       25.95      8.57 o 
  -7  -5   1     1679.73     1698.61     28.56 o 
  -6  -5   1      502.69      507.07     16.36 o 
  -5  -5   1     3594.29     3214.75     38.24 o 
  -4  -5   1    21088.64    21056.00    157.72 o 
  -3  -5   1    11130.35    11127.71     89.88 o 
  -2  -5   1    29632.21    30191.18    205.87 o 
  -1  -5   1     3459.41     3600.72     36.75 o 
   0  -5   1     8538.03     9750.91    122.63 o 
   1  -5   1      143.52      147.21     12.13 o 
   2  -5   1     1463.49     1549.04     29.89 o 
   3  -5   1      495.70      507.56     22.87 o 
   4  -5   1    22493.71    22784.74    190.28 o 
   5  -5   1     2662.19     2593.47     45.44 o 
   6  -5   1     6420.75     6549.97     97.36 o 
   7  -5   1     2462.02     2392.94     62.15 o 
   8  -5   1     5969.36     5654.91    112.66 o 
   9  -5   1     1302.72     1212.92     62.53 o 
  10  -5   1      570.90      510.07     45.17 o 
  11  -5   1      629.43      537.13     47.58 o 
  12  -5   1      411.27      379.16     42.70 o 
  13  -5   1     4924.80     4810.95    122.37 o 
  14  -5   1      430.45      363.87     57.11 o 
  15  -5   1     1212.05     1129.63    130.71 o 
  16  -5   1      130.79      170.12     40.79 o 
  17  -5   1      269.18      208.52     76.34 o 
 -21  -4   1     2411.59     2705.20    282.72 o 
 -20  -4   1      866.04      841.54    154.35 o 
 -19  -4   1      561.61      465.05     82.48 o 
 -18  -4   1       36.51       31.99     31.16 o 
 -17  -4   1      543.51      419.90     45.79 o 
 -16  -4   1     2821.74     2539.07     92.12 o 
 -15  -4   1     1216.49     1239.23     62.25 o 
 -14  -4   1      364.40      305.96     25.36 o 
 -13  -4   1       76.80       71.45     14.48 o 
 -12  -4   1     6731.63     6900.90     96.71 o 
 -11  -4   1       24.06       35.98     12.10 o 
 -10  -4   1     4911.07     4971.39     68.79 o 
  -9  -4   1      896.43      924.92     26.62 o 
  -8  -4   1    15500.55    15155.32    139.74 o 
  -7  -4   1    11072.72    11080.39    106.17 o 
  -6  -4   1     5734.91     5541.91     73.29 o 
  -5  -4   1    12816.00    12918.34    123.50 o 
  -4  -4   1     4783.29     4810.46     48.73 o 
  -3  -4   1       76.72      174.74     16.42 o 
  -2  -4   1     2787.23     2951.53     35.71 o 
  -1  -4   1       90.01       61.67      6.04 o 
   0  -4   1       64.59       23.77      7.91 o 
   1  -4   1    69066.80    74333.36    776.27 o 
   2  -4   1      384.98      461.40     42.70 o 
   3  -4   1    14138.79    13718.05    151.48 o 
   4  -4   1     2062.98     2083.64     36.80 o 
   5  -4   1       10.02       21.34      5.89 o 
   6  -4   1      139.37      133.21     14.92 o 
   7  -4   1       16.14        8.81     10.00 o 
   8  -4   1      405.96      399.80     37.84 o 
   9  -4   1     2299.70     2370.56    103.05 o 
  10  -4   1    24408.73    24128.96    327.46 o 
  11  -4   1     4851.10     4711.79    136.58 o 
  12  -4   1     5408.45     5350.84    175.32 o 
  13  -4   1      141.06       77.13     39.57 o 
  14  -4   1      419.06      388.90     48.24 o 
  15  -4   1        1.50        9.03     24.11 o 
  16  -4   1      121.88      108.60     36.74 o 
  17  -4   1       12.31      -17.25     48.70 o 
  18  -4   1     2065.46     2060.47    189.26 o 
 -21  -3   1      146.38      139.87     85.39 o 
 -20  -3   1       77.94      104.00     59.71 o 
 -19  -3   1       11.20        1.05     33.03 o 
 -18  -3   1      108.78       29.78     29.67 o 
 -17  -3   1     2289.40     2429.00     91.79 o 
 -16  -3   1     2677.90     2891.80     71.72 o 
 -15  -3   1    12937.29    12883.82    182.78 o 
 -14  -3   1      619.51      650.69     71.04 o 
 -13  -3   1     3842.24     3816.45     94.70 o 
 -12  -3   1      157.24      106.17     15.74 o 
 -11  -3   1        1.01        1.71      7.98 o 
 -10  -3   1      229.68      208.94     20.35 o 
  -9  -3   1     4104.53     4206.16     59.86 o 
  -8  -3   1     9024.62     9121.28     96.39 o 
  -7  -3   1    68810.85    68958.13    511.52 o 
  -6  -3   1    20214.23    19448.70    162.30 o 
  -5  -3   1    17127.50    16909.66    165.52 o 
  -4  -3   1     2213.92     2185.03     31.82 o 
  -3  -3   1     2079.13     1960.64     24.73 o 
  -2  -3   1    12372.08    13413.58    116.68 o 
  -1  -3   1       49.84       10.39      6.14 o 
   0  -3   1     3944.82     3786.28     36.81 o 
   1  -3   1       53.54      133.16     21.20 o 
   2  -3   1   108982.62   111347.70    803.78 o 
   3  -3   1      141.74       76.87     15.02 o 
   4  -3   1    50233.59    52229.48    374.37 o 
   5  -3   1     1938.26     1825.32     38.33 o 
   6  -3   1      235.48      235.36     19.53 o 
   7  -3   1        0.02       -7.23      7.23 o 
   8  -3   1      401.93      407.13     43.79 o 
   9  -3   1     5053.78     4968.55    126.93 o 
  10  -3   1    11156.91    10636.15    180.55 o 
  11  -3   1    21041.04    20407.90    304.28 o 
  12  -3   1     2299.06     2259.24     81.01 o 
  13  -3   1     2909.66     2923.24     94.23 o 
  14  -3   1       45.31       17.10     19.79 o 
  15  -3   1       81.49       21.58     22.01 o 
  16  -3   1        1.11       21.48     27.89 o 
  17  -3   1      456.55      523.43    155.83 o 
  18  -3   1      221.55      175.98     70.85 o 
 -20  -2   1       19.47        5.65     40.80 o 
 -19  -2   1        1.36       20.90     34.60 o 
 -18  -2   1       94.71       74.00     38.72 o 
 -17  -2   1      123.27      105.12     21.32 o 
 -16  -2   1     4690.89     4601.96     99.58 o 
 -15  -2   1      864.08      927.67     67.99 o 
 -14  -2   1    15909.69    15351.83    207.19 o 
 -13  -2   1        0.65      -11.79     11.79 o 
 -12  -2   1     1535.34     1723.27     47.74 o 
 -11  -2   1       42.72       43.82     15.51 o 
 -10  -2   1     4247.23     4212.12     64.60 o 
  -9  -2   1      532.66      443.19     20.55 o 
  -8  -2   1     3273.42     3184.81     49.05 o 
  -7  -2   1     7042.94     7204.85     84.02 o 
  -6  -2   1    16806.23    16075.13    156.32 o 
  -5  -2   1     2193.64     1982.72     35.54 o 
  -4  -2   1      272.78      239.03     17.86 o 
  -3  -2   1    16439.71    17021.71    154.06 o 
  -2  -2   1     1501.40     1444.45     20.97 o 
  -1  -2   1     4333.34     4893.52     46.11 o 
   0  -2   1        0.88       -4.78      4.78 o 
   1  -2   1     4413.38     4231.19     43.06 o 
   2  -2   1      251.88      226.37     14.55 o 
   3  -2   1    41109.28    41191.64    314.62 o 
   4  -2   1     1012.48      979.97     25.66 o 
   5  -2   1      602.36      507.10     21.38 o 
   6  -2   1       52.87       29.18      7.50 o 
   7  -2   1    11821.20    11797.68    119.67 o 
   8  -2   1     8725.01     8484.49    129.58 o 
   9  -2   1      159.28      174.81     18.79 o 
  10  -2   1      170.09      119.34     18.55 o 
  11  -2   1      939.22      932.85     57.46 o 
  12  -2   1     5080.94     4882.84    112.92 o 
  13  -2   1       93.26       33.98     18.36 o 
  14  -2   1      180.67      174.98     30.33 o 
  15  -2   1       47.91       29.27     23.54 o 
  16  -2   1     5660.76     5878.14    161.05 o 
  17  -2   1      884.81      933.48    206.25 o 
  18  -2   1      370.25      305.51    109.55 o 
  19  -2   1       29.27      -32.68     49.15 o 
 -20  -1   1     1179.36     1170.47    125.49 o 
 -19  -1   1      199.75      218.27     56.55 o 
 -18  -1   1     1170.40     1333.13     63.66 o 
 -17  -1   1     2992.91     2890.48     99.38 o 
 -16  -1   1       30.78       38.73     17.20 o 
 -15  -1   1      194.18      164.09     24.23 o 
 -14  -1   1      620.50      619.87     38.24 o 
 -13  -1   1      222.47      206.12     25.18 o 
 -12  -1   1      428.09      499.27     37.14 o 
 -11  -1   1     9254.24     8580.77    131.35 o 
 -10  -1   1     2105.81     2088.12     47.60 o 
  -9  -1   1    20623.32    20024.34    198.58 o 
  -8  -1   1     8731.04     8870.48    125.77 o 
  -7  -1   1     2340.49     2271.20     43.61 o 
  -6  -1   1      220.20      240.48     17.65 o 
  -5  -1   1     1858.15     1750.39     37.65 o 
  -4  -1   1      101.84      115.16     11.88 o 
  -3  -1   1     1372.16     1435.02     28.73 o 
  -2  -1   1    60354.87    60088.63    465.33 o 
  -1  -1   1     5604.31     5942.45     68.39 o 
   0  -1   1   122889.19   118783.21   1017.86 o 
   1  -1   1        0.29       -2.73      2.73 o 
   2  -1   1     1733.69     1701.94     32.83 o 
   3  -1   1      617.40      626.77     19.08 o 
   4  -1   1     3450.89     3685.57     55.05 o 
   5  -1   1    15484.37    16406.72    150.49 o 
   6  -1   1     7465.38     7687.59     81.76 o 
   7  -1   1    26966.32    27004.31    219.14 o 
   8  -1   1    19550.31    19349.34    182.86 o 
   9  -1   1    31699.27    32079.11    279.93 o 
  10  -1   1     4330.90     4147.50     78.96 o 
  11  -1   1      262.07      365.95     28.15 o 
  12  -1   1      277.90      255.11     37.84 o 
  13  -1   1      316.40      250.32     34.11 o 
  14  -1   1       19.63        4.53     16.06 o 
  15  -1   1     4603.76     4826.83    146.55 o 
  16  -1   1     1066.40     1165.99     58.46 o 
  17  -1   1     8899.12     9010.57    384.24 o 
  18  -1   1     3074.08     3179.37    199.62 o 
  19  -1   1      618.46      557.43    100.85 o 
 -19   0   1     1921.86     2151.33    147.74 o 
 -18   0   1     9222.07     9651.46    189.03 o 
 -17   0   1     1594.91     1621.27    175.14 o 
 -16   0   1     5284.81     5707.98    134.28 o 
 -15   0   1      196.69      192.08     27.50 o 
 -14   0   1        0.23        4.22     13.84 o 
 -13   0   1      305.24      263.71     55.78 o 
 -12   0   1     2542.25     2508.36     63.75 o 
 -11   0   1      554.75      562.98     33.56 o 
 -10   0   1    27504.28    26812.52    280.40 o 
  -9   0   1     5499.99     5386.50     81.97 o 
  -8   0   1    44203.79    44442.64    381.82 o 
  -7   0   1      303.86      235.32     16.34 o 
  -6   0   1    23635.48    24565.08    219.31 o 
  -5   0   1       28.63       29.90      8.76 o 
  -4   0   1       40.83       35.48      9.05 o 
  -3   0   1     3806.25     3638.48     54.62 o 
  -2   0   1    11784.57    11662.61    121.17 o 
  -1   0   1    43719.04    43926.54    423.15 o 
   0   0   1       22.32       -1.63      1.63 o 
   1   0   1    43725.13    41269.37   1807.28 o 
   2   0   1     2357.09     2185.72     26.93 o 
   3   0   1     5671.22     6155.39     66.64 o 
   4   0   1     2990.89     2959.04     41.55 o 
   5   0   1     2917.02     2918.45     44.74 o 
   6   0   1    10976.06    11746.58    106.91 o 
   7   0   1     6963.46     6529.67     73.57 o 
   8   0   1    33136.39    33092.08    276.16 o 
   9   0   1    16253.73    16155.56    160.77 o 
  10   0   1    18254.89    17618.34    219.62 o 
  11   0   1      923.99      900.50     38.44 o 
  12   0   1       65.81       55.70     15.38 o 
  13   0   1      245.12      190.82     26.45 o 
  14   0   1        9.58        9.23     14.60 o 
  15   0   1       16.45       22.42     16.71 o 
  16   0   1     4167.82     4250.71     95.50 o 
  17   0   1     2005.38     1989.63    127.95 o 
  18   0   1     3333.31     3410.27    189.36 o 
  19   0   1     1483.14     1331.28    142.34 o 
  20   0   1      241.91      140.08     67.72 o 
 -19   1   1        6.99       60.58     77.77 o 
 -18   1   1     2064.88     2184.75    101.04 o 
 -17   1   1     5585.41     5773.86    156.07 o 
 -16   1   1      437.64      476.12     47.80 o 
 -15   1   1      354.13      334.93     36.52 o 
 -14   1   1        1.38        7.25     15.31 o 
 -13   1   1     3825.99     3509.65     87.67 o 
 -12   1   1        0.57       -2.59     12.08 o 
 -11   1   1      833.29      713.60     37.46 o 
 -10   1   1      910.65      865.49     41.81 o 
  -9   1   1    15649.87    16050.66    175.91 o 
  -8   1   1     2205.95     2013.03     45.98 o 
  -7   1   1     6172.71     6462.70     86.52 o 
  -6   1   1        5.08       16.45      7.48 o 
  -5   1   1      992.13      856.90     24.23 o 
  -4   1   1      295.57      189.30     14.99 o 
  -3   1   1      106.07      115.15     11.37 o 
  -2   1   1    57405.11    57805.48    608.47 o 
  -1   1   1      215.31      151.23     10.59 o 
   0   1   1    40406.98    41072.75    376.17 o 
   1   1   1       22.92       19.53      2.88 o 
   2   1   1     8649.84     8939.21     69.76 o 
   3   1   1    20694.55    20396.67    159.76 o 
   4   1   1    15830.11    15694.95    142.81 o 
   5   1   1     3177.80     3014.09     43.51 o 
   6   1   1    20157.37    20236.48    176.94 o 
   7   1   1     5214.79     5239.84     59.91 o 
   8   1   1     1051.41     1134.42     34.42 o 
   9   1   1    14153.15    13923.82    139.44 o 
  10   1   1      207.74      228.39     25.14 o 
  11   1   1      127.23      104.67     14.64 o 
  12   1   1       89.78       71.69     14.63 o 
  13   1   1    26194.80    24554.54    303.74 o 
  14   1   1       38.14       82.35     18.17 o 
  15   1   1     2024.02     2019.47     83.86 o 
  16   1   1       72.76       82.22     18.36 o 
  17   1   1      403.69      263.01     40.75 o 
  18   1   1     1065.66      915.64    106.95 o 
  19   1   1      633.33      827.38     90.24 o 
  20   1   1      148.43       58.80     65.35 o 
 -18   2   1       19.21       16.90     27.89 o 
 -17   2   1      357.28      307.14     47.78 o 
 -16   2   1     1246.94     1207.10    134.71 o 
 -15   2   1      206.68      213.92     33.18 o 
 -14   2   1     4115.76     3796.55     99.38 o 
 -13   2   1       26.76        8.82     26.54 o 
 -12   2   1    18161.50    17216.80    302.22 o 
 -11   2   1     2893.97     2778.06     75.15 o 
 -10   2   1     1567.22     1618.91     51.92 o 
  -9   2   1      621.26      630.40     35.67 o 
  -8   2   1     1949.05     1901.58     46.86 o 
  -7   2   1     1994.29     1922.34     47.49 o 
  -6   2   1     1492.93     1482.53     39.97 o 
  -5   2   1    26494.05    26499.48    237.39 o 
  -4   2   1    18064.24    18206.58    188.49 o 
  -3   2   1    71000.25    70376.62    598.80 o 
  -2   2   1     2636.08     2745.35     43.53 o 
  -1   2   1    56430.84    55034.61    464.87 o 
   0   2   1       20.69        2.11      5.34 o 
   1   2   1     9672.61    10284.15     91.57 o 
   2   2   1       58.02        0.92      6.70 o 
   3   2   1    11478.90    11690.88     90.19 o 
   4   2   1     1367.96     1322.40     23.62 o 
   5   2   1    40432.41    40155.88    307.01 o 
   6   2   1    62961.46    61600.28    463.26 o 
   7   2   1    32576.00    33925.74    296.31 o 
   8   2   1     4662.83     4158.82     67.54 o 
   9   2   1      466.40      518.19     28.57 o 
  10   2   1      288.70      285.99     17.47 o 
  11   2   1      373.85      349.73     19.07 o 
  12   2   1    13395.04    13954.48    167.74 o 
  13   2   1      326.39      330.17     25.75 o 
  14   2   1    17959.83    17717.19    223.50 o 
  15   2   1     1057.39     1119.52     60.91 o 
  16   2   1     5881.18     5885.87    138.69 o 
  17   2   1       96.85       86.98     27.31 o 
  18   2   1        0.47      -11.42     28.88 o 
  19   2   1       71.64       21.50     36.78 o 
  20   2   1       91.81       68.07     80.17 o 
  21   2   1     3060.63     3268.36    274.62 o 
 -18   3   1      246.20      253.06    121.98 o 
 -17   3   1       11.40      -20.53     26.56 o 
 -16   3   1      157.17       27.69     34.14 o 
 -15   3   1       88.57      104.19     34.93 o 
 -14   3   1       61.00       55.51     23.72 o 
 -13   3   1     4503.24     4613.93    110.26 o 
 -12   3   1     1165.53     1090.68     64.80 o 
 -11   3   1    19622.09    18918.17    249.64 o 
 -10   3   1     5528.80     5267.14    106.94 o 
  -9   3   1     1688.44     1756.41     84.31 o 
  -8   3   1      328.27      323.16     26.01 o 
  -7   3   1       35.32       16.20     10.17 o 
  -6   3   1      654.12      678.54     28.92 o 
  -5   3   1       45.61       37.35      8.80 o 
  -4   3   1    43830.70    43536.52    335.62 o 
  -3   3   1     6038.22     5867.50    102.64 o 
  -2   3   1    66341.63    66600.86    631.84 o 
  -1   3   1      205.13      158.44     14.57 o 
   0   3   1     1211.28     1220.73     35.11 o 
   1   3   1      328.65      329.56     11.24 o 
   2   3   1      992.48     1059.55     44.43 o 
   3   3   1      794.42      836.34     15.68 o 
   4   3   1     1345.48     1397.94     22.26 o 
   5   3   1     6848.99     6127.39     64.80 o 
   6   3   1    38812.79    39733.19    310.55 o 
   7   3   1    28736.46    28700.67    253.49 o 
   8   3   1      974.22      912.69     38.21 o 
   9   3   1      302.60      288.28     20.89 o 
  10   3   1       64.00       68.50     13.46 o 
  11   3   1     1013.42      982.40     43.05 o 
  12   3   1      254.68      244.42     28.86 o 
  13   3   1     3506.86     3468.01     91.35 o 
  14   3   1      377.07      302.87     38.05 o 
  15   3   1     6314.70     6597.62    140.13 o 
  16   3   1      464.13      447.62     49.30 o 
  17   3   1     1211.79      963.43     65.10 o 
  18   3   1      484.68      497.44     53.23 o 
  19   3   1      554.08      532.75     71.40 o 
  20   3   1     2380.03     2664.04    190.73 o 
 -18   4   1      298.09      393.72     74.77 o 
 -17   4   1       10.20      -10.54     30.08 o 
 -16   4   1      449.20      324.51     75.80 o 
 -15   4   1       27.06       42.46     32.84 o 
 -14   4   1     2683.44     2622.12     97.92 o 
 -13   4   1        3.80       20.30     18.53 o 
 -12   4   1     2105.60     2159.65     81.54 o 
 -11   4   1      793.89      729.47     85.58 o 
 -10   4   1     7121.69     6895.36    220.78 o 
  -9   4   1       11.25       15.79     12.20 o 
  -8   4   1     3335.21     3461.10     81.16 o 
  -7   4   1     6519.54     6412.68    103.03 o 
  -6   4   1     5598.52     5527.41     85.01 o 
  -5   4   1    14652.65    14439.71    133.49 o 
  -4   4   1      269.07      277.02     17.93 o 
  -3   4   1     5897.05     5953.23     74.80 o 
  -2   4   1       11.80        1.59      6.15 o 
  -1   4   1    27749.67    29099.58    332.43 o 
   0   4   1      149.78      123.05     14.76 o 
   1   4   1    39463.55    39847.69    340.24 o 
   2   4   1     7294.15     7441.07     69.77 o 
   3   4   1    17583.98    17702.64    244.98 o 
   4   4   1    12708.76    12700.53    105.66 o 
   5   4   1       53.59       94.22     12.79 o 
   6   4   1      227.08      166.53     11.71 o 
   7   4   1      561.65      644.24     41.40 o 
   8   4   1     1052.65     1160.61     34.93 o 
   9   4   1     1075.75     1073.86     33.44 o 
  10   4   1    20849.34    20824.52    199.16 o 
  11   4   1      292.88      261.38     27.99 o 
  12   4   1    23736.71    24141.73    236.15 o 
  13   4   1       15.09       -5.54     13.77 o 
  14   4   1       32.70        9.45     15.72 o 
  15   4   1       15.68       16.04     17.68 o 
  16   4   1      149.85       63.15     22.48 o 
  17   4   1        0.16        1.19     19.06 o 
  18   4   1     3317.55     3493.61    135.94 o 
  19   4   1     4186.15     4252.34    160.64 o 
 -18   5   1       50.41       58.97     47.57 o 
 -17   5   1      689.78      651.94     74.62 o 
 -16   5   1       11.63       25.58     32.45 o 
 -15   5   1     8651.94     9146.36    287.90 o 
 -14   5   1      172.83      154.23    114.55 o 
 -13   5   1     6607.76     6488.84    190.97 o 
 -12   5   1      192.67      148.50     37.67 o 
 -11   5   1       39.96       29.72     18.19 o 
 -10   5   1      110.71      123.41     28.80 o 
  -9   5   1     1215.82     1045.87     57.74 o 
  -8   5   1      458.12      464.47     39.49 o 
  -7   5   1    10979.74    10738.90    162.67 o 
  -6   5   1    37775.28    38049.88    415.78 o 
  -5   5   1     4381.08     4604.20     63.46 o 
  -4   5   1    22136.80    22428.10    212.82 o 
  -3   5   1      350.58      341.28     25.87 o 
  -2   5   1     7769.93     9047.39    110.67 o 
  -1   5   1      593.57      597.60     21.67 o 
   0   5   1     4369.10     4333.07     54.90 o 
   1   5   1     3312.90     3273.77     44.68 o 
   2   5   1    54300.54    56750.98    441.22 o 
   3   5   1    32163.71    31927.47    360.65 o 
   4   5   1    11524.55    11517.58    146.09 o 
   5   5   1     4058.91     3791.17     34.36 o 
   6   5   1     5839.74     6192.35     61.81 o 
   7   5   1        4.89       13.26      6.63 o 
   8   5   1      298.79      290.24     22.05 o 
   9   5   1     5934.85     5875.49     67.90 o 
  10   5   1      253.97      245.87     19.05 o 
  11   5   1    35971.10    36233.77    313.90 o 
  12   5   1      403.41      425.81     26.79 o 
  13   5   1    10253.28    10673.48    144.56 o 
  14   5   1      349.51      326.94     32.62 o 
  15   5   1      158.89      153.58     24.71 o 
  16   5   1      564.70      683.42     47.67 o 
  17   5   1       19.23        8.00     22.04 o 
  18   5   1      553.21      675.53    128.40 o 
  19   5   1     2361.31     2434.70    206.59 o 
 -17   6   1        0.87      -20.88     38.54 o 
 -16   6   1     1870.89     2012.46    117.17 o 
 -15   6   1       18.98       22.32     33.37 o 
 -14   6   1    12470.93    13104.52    333.01 o 
 -13   6   1      751.07      732.41     63.92 o 
 -12   6   1     2267.73     2298.87    131.53 o 
 -11   6   1      228.28      149.76     30.43 o 
 -10   6   1      365.62      307.15     37.82 o 
  -9   6   1      294.53      320.80     36.84 o 
  -8   6   1        0.32       -6.78     15.50 o 
  -7   6   1     1529.36     1430.65     55.79 o 
  -6   6   1     5466.90     5280.99     70.70 o 
  -5   6   1    30670.82    29966.41    298.07 o 
  -4   6   1     1946.79     1919.66     44.97 o 
  -3   6   1    18704.08    19648.65    204.28 o 
  -2   6   1       43.44       25.42      7.52 o 
  -1   6   1     9068.52     9996.92    106.55 o 
   0   6   1     2212.20     2442.94     38.30 o 
   1   6   1     3261.62     3723.86     50.85 o 
   2   6   1     6784.12     6640.39     62.57 o 
   3   6   1    33095.18    35036.64    400.18 o 
   4   6   1     3038.46     2669.81     58.85 o 
   5   6   1     4563.76     4962.53     74.58 o 
   6   6   1     2866.90     3143.94     30.13 o 
   7   6   1     1535.97     1541.49     23.07 o 
   8   6   1    13636.17    13788.42    112.19 o 
   9   6   1       41.32       41.44      8.66 o 
  10   6   1     2027.02     1913.23     34.72 o 
  11   6   1      644.10      676.80     24.54 o 
  12   6   1      941.10      873.27     39.29 o 
  13   6   1     2055.94     2038.73     45.24 o 
  14   6   1        2.22        5.51     14.21 o 
  15   6   1       23.35        1.14     15.24 o 
  16   6   1     2576.17     2460.41    101.37 o 
  17   6   1     2378.26     2382.30    143.08 o 
  18   6   1     2061.31     2315.82    154.56 o 
  19   6   1       12.53        7.14     55.43 o 
 -16   7   1        0.95       54.25     33.44 o 
 -15   7   1      189.30      193.13     47.67 o 
 -14   7   1       17.68        4.27     28.70 o 
 -13   7   1     1075.67     1140.62    137.77 o 
 -12   7   1        3.12       -6.03     22.29 o 
 -11   7   1     1815.34     1729.79     91.54 o 
 -10   7   1     2314.79     2236.47     89.48 o 
  -9   7   1     4243.00     3906.37    152.54 o 
  -8   7   1    17577.74    17524.25    268.23 o 
  -7   7   1      877.43      817.08     53.56 o 
  -6   7   1     4910.54     4802.20     84.75 o 
  -5   7   1        5.62        8.48     10.85 o 
  -4   7   1       30.60       27.74     23.69 o 
  -3   7   1      117.97       69.76     16.08 o 
  -2   7   1    20030.07    20920.96    182.38 o 
  -1   7   1      135.07       63.04     13.35 o 
   0   7   1   120645.62   128148.25   1247.15 o 
   1   7   1     1092.69     1100.61     25.38 o 
   2   7   1     6276.61     6525.30     65.36 o 
   3   7   1      330.91      403.38     12.85 o 
   4   7   1      931.15      943.13     78.58 o 
   5   7   1     3135.42     3322.74     60.34 o 
   6   7   1       83.60       82.66     13.66 o 
   7   7   1    52530.42    54520.28    327.21 o 
   8   7   1     6272.82     6665.17     60.97 o 
   9   7   1    61040.24    61901.44    397.15 o 
  10   7   1      181.40      184.75     11.37 o 
  11   7   1      141.65      197.94     13.85 o 
  12   7   1     1221.34     1267.97     29.99 o 
  13   7   1     4003.93     3995.78     56.68 o 
  14   7   1        0.26       -0.11      8.23 o 
  15   7   1     5308.38     5392.08    111.78 o 
  16   7   1     4070.38     4502.65    215.92 o 
  17   7   1     5667.68     5903.55    364.86 o 
  18   7   1     8244.32     8640.51    292.42 o 
  19   7   1     1649.86     1567.75    290.65 o 
 -16   8   1     6583.18     7324.73    324.42 o 
 -15   8   1      160.04      172.46     58.43 o 
 -14   8   1       93.55       73.21     37.03 o 
 -13   8   1      257.29      251.10     48.33 o 
 -12   8   1       26.90       19.79     29.13 o 
 -11   8   1      698.85      582.55     56.85 o 
 -10   8   1     7014.72     6850.45    162.56 o 
  -9   8   1    14803.77    15186.84    256.39 o 
  -8   8   1     8429.81     8319.90    171.42 o 
  -7   8   1    24487.87    23643.99    329.70 o 
  -6   8   1      179.19      168.33     22.72 o 
  -5   8   1     3437.46     3208.30     66.42 o 
  -4   8   1      261.41      210.71     22.94 o 
  -3   8   1     3932.92     4039.63     55.70 o 
  -2   8   1       58.44       61.86     10.17 o 
  -1   8   1    38508.88    39987.82    286.16 o 
   0   8   1     1613.58     1504.54     32.16 o 
   1   8   1    58127.90    61361.90    524.27 o 
   2   8   1    11947.67    11991.41    111.95 o 
   3   8   1    12284.91    13230.08    101.52 o 
   4   8   1      780.28      833.60     32.88 o 
   5   8   1     2057.79     2264.35     48.74 o 
   6   8   1      106.56      165.47     19.32 o 
   7   8   1     1727.76     1932.91     85.49 o 
   8   8   1    37633.59    37662.18    234.48 o 
   9   8   1      774.89      951.19     58.65 o 
  10   8   1    42075.43    42165.56    282.82 o 
  11   8   1       39.50       47.06      8.86 o 
  12   8   1      428.48      408.43     23.83 o 
  13   8   1      396.04      452.10     30.85 o 
  14   8   1       69.23       38.87     20.24 o 
  15   8   1        4.11        5.61     13.69 o 
  16   8   1     1599.52     1525.52     59.65 o 
  17   8   1     3423.45     3366.34    169.73 o 
  18   8   1     3911.27     3698.29    185.08 o 
  19   8   1     1812.34     1960.97    161.74 o 
 -15   9   1     1955.73     2107.59    202.07 o 
 -14   9   1       37.01       -0.76     35.26 o 
 -13   9   1       40.87      -11.36     30.20 o 
 -12   9   1       48.37       25.23     29.00 o 
 -11   9   1      867.43      890.39    108.95 o 
 -10   9   1       28.61       35.69     24.76 o 
  -9   9   1     2486.80     2425.34     94.77 o 
  -8   9   1    18058.58    17884.93    285.31 o 
  -7   9   1     2392.33     2264.64     98.65 o 
  -6   9   1     2074.87     1984.23     65.16 o 
  -5   9   1      176.44      152.87     22.40 o 
  -4   9   1     4439.51     4277.14    148.13 o 
  -3   9   1       54.80       52.96     11.05 o 
  -2   9   1      118.66      106.88     13.24 o 
  -1   9   1      271.89      277.16     17.49 o 
   0   9   1    15561.71    16097.90    156.24 o 
   1   9   1     5889.90     5840.63     73.62 o 
   2   9   1     4657.42     4974.42     67.16 o 
   3   9   1      881.30      858.88     17.93 o 
   4   9   1        3.41        6.07      6.97 o 
   5   9   1    11506.29    11709.32    182.47 o 
   6   9   1     1401.45     1457.11     81.39 o 
   7   9   1     2196.79     2184.25     40.39 o 
   8   9   1       15.17       -0.97     11.67 o 
   9   9   1     6117.41     6134.81     75.48 o 
  10   9   1      115.95      237.84     32.57 o 
  11   9   1       68.44       63.95     16.07 o 
  12   9   1      944.37      942.91     49.30 o 
  13   9   1     2479.43     2605.93     79.42 o 
  14   9   1     6303.29     6754.15    128.32 o 
  15   9   1     7686.57     8042.74    130.12 o 
  16   9   1     1349.53     1403.52     74.56 o 
  17   9   1       31.07       25.26     16.79 o 
  18   9   1     3105.50     3150.10     91.63 o 
  19   9   1        2.59        5.98     20.42 o 
  20   9   1        7.92       11.09     70.86 o 
 -14  10   1      288.75      259.69     74.03 o 
 -13  10   1      587.60      525.64     70.71 o 
 -12  10   1     4502.71     4643.31    168.29 o 
 -11  10   1     1844.30     1904.23    112.77 o 
 -10  10   1     4032.06     4406.88    137.18 o 
  -9  10   1      515.80      523.73     53.61 o 
  -8  10   1        0.05       17.29     24.21 o 
  -7  10   1      346.91      282.03     29.14 o 
  -6  10   1       30.04       23.01     17.46 o 
  -5  10   1     5528.67     5272.19    106.51 o 
  -4  10   1        5.89        8.38     16.39 o 
  -3  10   1    37609.32    37546.49    328.56 o 
  -2  10   1     1161.04     1244.66     40.34 o 
  -1  10   1    13372.32    13963.14    134.53 o 
   0  10   1       36.42       43.11      9.89 o 
   1  10   1      133.10      170.41     14.51 o 
   2  10   1     1628.04     1610.03     30.27 o 
   3  10   1     4533.34     4761.15     53.87 o 
   4  10   1    10804.32    10847.17     90.93 o 
   5  10   1    12565.02    12715.13    201.08 o 
   6  10   1    43365.40    43636.45    450.45 o 
   7  10   1     4437.13     5014.06    125.02 o 
   8  10   1     8747.45     8501.17    135.62 o 
   9  10   1       46.57       41.87     14.90 o 
  10  10   1      469.35      429.01     33.33 o 
  11  10   1        7.10       17.14     13.36 o 
  12  10   1     2852.16     2698.48     87.20 o 
  13  10   1      283.89      293.27     35.16 o 
  14  10   1    10067.40    10265.18    395.89 o 
  15  10   1     6632.74     6901.34    276.84 o 
  16  10   1     8548.62     8485.69    173.65 o 
  17  10   1     1894.55     1927.90     69.04 o 
  18  10   1      413.48      438.90     35.75 o 
  19  10   1       17.68        1.21     21.72 o 
  20  10   1       19.95       32.15     73.88 o 
 -14  11   1       12.83        2.88     46.69 o 
 -13  11   1     2148.07     2231.98    225.02 o 
 -12  11   1     3052.03     3281.15    151.58 o 
 -11  11   1     4388.83     4381.90    164.83 o 
 -10  11   1     5287.42     5213.49    176.03 o 
  -9  11   1     1727.61     1672.87     87.16 o 
  -8  11   1     1020.00      913.74     69.50 o 
  -7  11   1      131.26      146.51     24.04 o 
  -6  11   1       41.71       25.16     17.11 o 
  -5  11   1        3.15        7.13     15.61 o 
  -4  11   1     2069.89     2240.62     68.22 o 
  -3  11   1     1390.55     1415.12     58.96 o 
  -2  11   1    37562.64    38327.62    318.01 o 
  -1  11   1     2958.24     3220.87     56.28 o 
   0  11   1     9535.15     9996.28    107.23 o 
   1  11   1       26.23       33.98      9.25 o 
   2  11   1        1.35        2.85      7.50 o 
   3  11   1       77.50       92.17     10.51 o 
   4  11   1     1267.07     1314.18     30.86 o 
   5  11   1     7369.91     7046.72    108.57 o 
   6  11   1      996.07     1281.69     53.92 o 
   7  11   1    29579.57    29256.47    326.86 o 
   8  11   1       32.88      160.80     54.29 o 
   9  11   1      707.28      690.63     42.55 o 
  10  11   1       45.62       39.99     16.53 o 
  11  11   1     4362.86     4306.20    104.60 o 
  12  11   1      444.46      414.91     44.86 o 
  13  11   1     1430.03     1356.69     69.22 o 
  14  11   1     1504.40     1494.43    159.65 o 
  15  11   1     3698.43     3662.63     90.79 o 
  16  11   1     6117.06     6301.48    138.87 o 
  17  11   1      430.21      409.95     42.37 o 
  18  11   1        2.10        0.59     15.64 o 
  19  11   1       14.79       22.59     16.19 o 
  20  11   1     1385.85     1068.01    193.52 o 
 -13  12   1       54.46      -12.09     51.76 o 
 -12  12   1      190.64      215.56     54.52 o 
 -11  12   1     1710.76     1873.46    145.57 o 
 -10  12   1     1038.15      958.74    157.32 o 
  -9  12   1     1147.82     1329.06     90.77 o 
  -8  12   1       16.36        6.27     22.67 o 
  -7  12   1     4916.98     5008.84    102.30 o 
  -6  12   1       94.16       74.14     23.18 o 
  -5  12   1     3179.19     3261.14     88.01 o 
  -4  12   1      123.39       95.69     22.55 o 
  -3  12   1     1738.84     1497.33     59.60 o 
  -2  12   1     1093.36     1229.91     43.17 o 
  -1  12   1     7204.65     7239.44     95.78 o 
   0  12   1      503.84      532.14     26.33 o 
   1  12   1     3017.76     3033.07     51.66 o 
   2  12   1     9568.81     9967.10    102.36 o 
   3  12   1     6159.87     6078.86    113.79 o 
   4  12   1    14368.27    14488.32    196.92 o 
   5  12   1       70.65       67.84     16.50 o 
   6  12   1       31.72       16.13     31.96 o 
   7  12   1      121.07      151.18     38.38 o 
   8  12   1     6899.32     6270.13    120.62 o 
   9  12   1      120.01      124.03     29.96 o 
  10  12   1     2345.36     2435.62     71.79 o 
  11  12   1     1735.62     1847.33     78.82 o 
  12  12   1    10288.70    10632.25    216.08 o 
  13  12   1     1690.06     1696.26     82.67 o 
  14  12   1      848.15      868.82     65.00 o 
  15  12   1     1280.59     1324.83     59.15 o 
  16  12   1        6.78       13.63     17.31 o 
  17  12   1      322.70      335.18     39.49 o 
  18  12   1      340.76      364.72     35.94 o 
  19  12   1     4304.60     4465.35    115.82 o 
  20  12   1      278.86      277.73     51.31 o 
 -12  13   1     1420.00     1426.70    182.59 o 
 -11  13   1      870.92      903.13    131.59 o 
 -10  13   1       84.31       42.73     53.50 o 
  -9  13   1        1.63      -26.58     30.18 o 
  -8  13   1     2309.05     2114.75     96.32 o 
  -7  13   1      701.08      662.17     44.22 o 
  -6  13   1    18627.91    19584.60    289.66 o 
  -5  13   1       71.95       71.41     23.96 o 
  -4  13   1    14633.92    14732.54    197.87 o 
  -3  13   1       20.51       41.01     17.62 o 
  -2  13   1     1172.44     1129.80     43.03 o 
  -1  13   1      168.17      161.06     23.20 o 
   0  13   1      507.43      585.23     31.70 o 
   1  13   1     2814.24     2789.59    119.51 o 
   2  13   1     9807.45    10450.27    201.81 o 
   3  13   1    10514.85    10677.88    181.00 o 
   4  13   1     9018.79     9636.75    156.60 o 
   5  13   1    12124.67    11971.63    198.19 o 
   6  13   1      730.67      688.21     48.44 o 
   7  13   1      253.17      253.47     30.72 o 
   8  13   1     1163.24     1172.71     61.49 o 
   9  13   1      697.03      590.77     36.78 o 
  10  13   1      136.09      200.90     38.83 o 
  11  13   1    12864.20    12847.00    250.92 o 
  12  13   1     1296.57     1495.75    122.78 o 
  13  13   1    11290.10    11310.80    234.52 o 
  14  13   1     2127.87     2239.79    111.69 o 
  15  13   1      728.52      641.95     60.60 o 
  16  13   1      114.71       93.35     23.86 o 
  17  13   1        1.18       41.51     19.66 o 
  18  13   1      525.35      493.57     43.23 o 
  19  13   1      835.42      931.21     58.13 o 
  20  13   1     5468.09     5899.93    146.21 o 
 -11  14   1      737.94      904.44    106.77 o 
 -10  14   1       46.88      -30.07     33.26 o 
  -9  14   1      852.75      730.31    130.64 o 
  -8  14   1       11.33       25.75     31.17 o 
  -7  14   1      980.80      913.65     82.65 o 
  -6  14   1      111.89      101.11     26.00 o 
  -5  14   1    12191.40    12281.54    184.12 o 
  -4  14   1      467.15      453.26     40.40 o 
  -3  14   1     3797.20     3856.25     90.05 o 
  -2  14   1      199.68      175.21     23.39 o 
  -1  14   1      266.68      327.70     58.74 o 
   0  14   1       94.62       76.36     32.74 o 
   1  14   1      206.92      221.71     36.82 o 
   2  14   1      179.97      193.51     35.17 o 
   3  14   1     1656.36     1658.64     85.51 o 
   4  14   1    26815.19    26594.71    352.99 o 
   5  14   1     3159.18     3126.28    125.91 o 
   6  14   1    19362.47    19067.41    279.79 o 
   7  14   1     1544.72     1650.34     78.60 o 
   8  14   1     6684.81     6790.31    137.74 o 
   9  14   1      370.13      353.32     34.02 o 
  10  14   1      151.17      112.91     34.84 o 
  11  14   1      268.19      233.36     55.15 o 
  12  14   1     3740.03     3750.48    127.73 o 
  13  14   1      156.81      247.91     42.18 o 
  14  14   1     1029.50      975.31    111.99 o 
  15  14   1        1.23       12.00     23.29 o 
  16  14   1       99.52       65.74     23.73 o 
  17  14   1     4484.24     4884.72    264.88 o 
  18  14   1       99.88      114.95     29.72 o 
  19  14   1      159.73      122.57     32.00 o 
  20  14   1        0.34       10.80     22.71 o 
  21  14   1      888.74      905.59     75.89 o 
 -10  15   1     1322.57     1428.88    119.38 o 
  -9  15   1      879.03      913.08     95.56 o 
  -8  15   1     4030.60     4098.65    162.72 o 
  -7  15   1       59.25       69.27     27.27 o 
  -6  15   1       38.01       47.49     28.81 o 
  -5  15   1       40.68      -15.08     22.54 o 
  -4  15   1      515.04      427.90     48.91 o 
  -3  15   1       56.51       42.53     56.74 o 
  -2  15   1     2038.41     1988.14    157.42 o 
  -1  15   1     2149.16     2122.25     95.32 o 
   0  15   1     8852.27     8780.50    250.19 o 
   1  15   1     4666.58     4734.79    132.68 o 
   2  15   1     3950.00     4145.31    111.33 o 
   3  15   1     2264.41     2390.38     82.64 o 
   4  15   1        7.30       -2.36     18.64 o 
   5  15   1     1105.69     1118.28     78.18 o 
   6  15   1       14.19       34.19     26.09 o 
   7  15   1     2090.30     2154.73     89.26 o 
   8  15   1      230.77      470.68    106.37 o 
   9  15   1    23164.03    22931.95    354.17 o 
  10  15   1     1209.23     1369.29    106.27 o 
  11  15   1     5137.84     4856.01    448.51 o 
  12  15   1       99.11      100.88     35.35 o 
  13  15   1       88.27       42.52     25.74 o 
  14  15   1      469.76      368.26     49.77 o 
  15  15   1      691.11      599.00     62.87 o 
  16  15   1     4542.58     4452.79    122.05 o 
  17  15   1     1471.78     1440.90     73.17 o 
  18  15   1    11743.05    12885.85    402.18 o 
  19  15   1      319.91      315.90     59.42 o 
  20  15   1     1135.63     1275.52    103.12 o 
  21  15   1      143.20       40.07     36.16 o 
  -9  16   1     6096.75     6612.20    218.35 o 
  -8  16   1      438.03      497.14    171.68 o 
  -7  16   1     8400.58     9035.42    425.99 o 
  -6  16   1      332.85      324.21    117.99 o 
  -5  16   1     1268.05     1181.10    106.16 o 
  -4  16   1       70.54       -7.26     41.97 o 
  -3  16   1       82.26       83.48     61.38 o 
  -2  16   1      131.38      154.45     65.55 o 
  -1  16   1     5682.74     5934.49    303.69 o 
   0  16   1     5256.21     5553.88    148.91 o 
   1  16   1    11937.83    12347.07    244.02 o 
   2  16   1     6444.78     6272.94    178.69 o 
   3  16   1     1328.91     1384.33     73.17 o 
   4  16   1      980.17      837.00     78.20 o 
   5  16   1      166.34      139.64     33.94 o 
   6  16   1      991.93     1054.90     81.88 o 
   7  16   1      174.62      157.08     35.26 o 
   8  16   1     6623.63     6653.19    245.83 o 
   9  16   1      287.63      398.78     46.99 o 
  10  16   1    17237.53    16867.26    374.41 o 
  11  16   1     1528.07     1625.57    230.42 o 
  12  16   1     4912.76     4385.30    171.14 o 
  13  16   1       24.04       31.56     30.27 o 
  14  16   1       13.14       47.78     32.63 o 
  15  16   1      322.95      308.08     49.49 o 
  16  16   1      762.74      679.53     66.01 o 
  17  16   1     4599.34     4954.66    134.31 o 
  18  16   1      336.71      291.91     47.05 o 
  19  16   1     6388.81     6404.68    185.95 o 
  20  16   1       25.69       38.40     38.85 o 
  21  16   1       46.87       29.86     37.66 o 
  -8  17   1     2632.38     2512.65    271.37 o 
  -7  17   1      255.41      128.83     87.33 o 
  -6  17   1     7355.90     7567.82    284.42 o 
  -5  17   1       34.79       -8.35     52.08 o 
  -4  17   1      134.78       43.92     49.20 o 
  -3  17   1      836.96      957.64    135.17 o 
  -2  17   1      814.35      787.10    121.79 o 
  -1  17   1       65.77       75.10     34.23 o 
   0  17   1      449.06      533.07     57.33 o 
   1  17   1     4625.61     4376.49    135.56 o 
   2  17   1     1233.21     1248.39     74.62 o 
   3  17   1     2247.13     2121.05     84.88 o 
   4  17   1       29.52        5.49     22.94 o 
   5  17   1     2674.29     2658.43    149.29 o 
   6  17   1        2.20      -22.84     36.73 o 
   7  17   1      653.64      693.72     65.27 o 
   8  17   1        2.88       10.29     24.55 o 
   9  17   1     1344.54     1377.57     80.84 o 
  10  17   1      962.97     1037.58     66.03 o 
  11  17   1     1319.57     1228.95    136.47 o 
  12  17   1      440.13      414.13     70.58 o 
  13  17   1      629.08      492.44     71.61 o 
  14  17   1     3739.38     3813.56    165.07 o 
  15  17   1     1995.63     2150.57    137.12 o 
  16  17   1     3725.55     3934.10    133.01 o 
  17  17   1       80.58      108.71     43.80 o 
  18  17   1      787.29      598.99    140.58 o 
  19  17   1      156.94      189.03     78.65 o 
  20  17   1      147.50      156.60     58.95 o 
  -6  18   1       43.18       51.99     57.96 o 
  -5  18   1      416.90      484.53     98.15 o 
  -4  18   1        3.94      -19.65     56.04 o 
  -3  18   1     6794.00     7281.81    327.71 o 
  -2  18   1     2468.80     2650.28    197.22 o 
  -1  18   1     4652.62     4514.04    264.12 o 
   0  18   1     1295.38     1373.75     82.26 o 
   1  18   1      491.45      462.41     50.42 o 
   2  18   1     1178.41     1216.82     76.63 o 
   3  18   1        4.87        2.83     23.51 o 
   4  18   1     1686.09     1786.34     84.75 o 
   5  18   1      133.81       89.92     38.29 o 
   6  18   1    16241.01    16085.90    393.83 o 
   7  18   1      101.48      160.78     41.18 o 
   8  18   1    10073.48    10310.24    230.62 o 
   9  18   1       90.74       30.19     31.29 o 
  10  18   1      656.13      608.30     56.90 o 
  11  18   1      488.74      477.54     73.91 o 
  12  18   1      672.03      864.20     97.21 o 
  13  18   1     2033.00     2073.53    160.51 o 
  14  18   1     3156.30     3088.82    154.26 o 
  15  18   1     8683.03     9072.14    220.08 o 
  16  18   1     1516.43     1452.47     98.75 o 
  17  18   1     3589.66     3579.01    149.25 o 
  18  18   1      317.62      220.02     46.79 o 
  19  18   1       44.93       32.01     45.65 o 
  20  18   1      456.12      387.22     81.42 o 
  -5  19   1        2.27      -19.45     52.73 o 
  -4  19   1     2014.61     2206.14    177.82 o 
  -3  19   1      747.75      728.42    124.04 o 
  -2  19   1     5377.10     5695.11    300.79 o 
  -1  19   1     5220.28     5169.84    291.35 o 
   0  19   1     3236.17     3502.68    111.21 o 
   1  19   1     1959.07     2060.04     96.56 o 
   2  19   1      240.81      157.22     38.74 o 
   3  19   1       23.13       -8.44     31.76 o 
   4  19   1      421.78      402.78     50.22 o 
   5  19   1     3281.15     3128.30    123.14 o 
   6  19   1      173.78      243.77     61.55 o 
   7  19   1    18266.12    17444.56    419.71 o 
   8  19   1      717.56      905.59    153.09 o 
   9  19   1     2387.87     2366.86    108.68 o 
  10  19   1       48.59       65.38     31.59 o 
  11  19   1       65.07       94.03     43.31 o 
  12  19   1      540.49      518.55     80.29 o 
  13  19   1      577.17      546.92     80.88 o 
  14  19   1       77.22       30.88     39.26 o 
  15  19   1      628.04      575.23     65.45 o 
  16  19   1     5451.56     5893.58    176.89 o 
  17  19   1       14.66       99.36     40.17 o 
  18  19   1     1012.09      771.27    120.84 o 
  19  19   1      303.46      149.41     63.42 o 
  -4  20   1       29.59       48.95     63.34 o 
  -3  20   1       89.75       75.38     65.35 o 
  -2  20   1     1243.29     1164.02    160.51 o 
  -1  20   1      305.35      204.92    141.76 o 
   0  20   1     3704.16     3759.52    326.77 o 
   1  20   1       41.16        9.52     29.86 o 
   2  20   1     2378.26     2401.05    124.04 o 
   3  20   1      232.27      126.03     52.15 o 
   4  20   1     5586.81     5502.95    184.39 o 
   5  20   1       28.08       24.72     32.98 o 
   6  20   1       10.16       33.55     57.53 o 
   7  20   1      257.09      280.90     68.20 o 
   8  20   1     1062.04     1096.08    174.66 o 
   9  20   1      221.60      184.88     56.23 o 
  10  20   1     1163.64     1153.58    254.37 o 
  11  20   1     1222.92     1110.66    178.30 o 
  12  20   1     4036.89     3999.72    280.52 o 
  13  20   1     2280.42     2219.66    148.39 o 
  14  20   1     1011.85      986.73     86.56 o 
  15  20   1        7.29       16.48     29.57 o 
  16  20   1      153.12      125.86     63.85 o 
  17  20   1      623.55      155.79     70.60 o 
  18  20   1        4.10        7.31     50.38 o 
  -2  21   1      664.11      535.91    130.46 o 
  -1  21   1      601.25      541.24    110.42 o 
   0  21   1      123.72       79.29     83.24 o 
   1  21   1      120.82      129.54     52.33 o 
   2  21   1      309.99      216.40     43.28 o 
   3  21   1     6823.37     6968.37    174.38 o 
   4  21   1      109.93      186.87     41.83 o 
   5  21   1     9861.51     9807.68    242.29 o 
   6  21   1       43.16       31.77     35.87 o 
   7  21   1      252.97      213.64     49.03 o 
   8  21   1      561.30      498.01    120.64 o 
   9  21   1      254.36       94.22     49.80 o 
  10  21   1      125.22      241.88     93.93 o 
  11  21   1     2294.88     1919.60    230.12 o 
  12  21   1     2097.32     1889.38    232.77 o 
  13  21   1     2707.23     2629.44    167.32 o 
  14  21   1     4584.73     4837.62    215.38 o 
  15  21   1      416.97      285.64    104.18 o 
  16  21   1      190.74      169.20     71.97 o 
  17  21   1      185.49      174.02     74.39 o 
   0  22   1     1823.85     1903.33    163.00 o 
   1  22   1       34.23       -2.20     40.91 o 
   2  22   1       59.25       60.16     37.89 o 
   3  22   1       57.30       61.60     36.67 o 
   4  22   1     3460.95     3084.07    116.86 o 
   5  22   1      170.14       99.99     45.32 o 
   6  22   1     2274.09     2228.51    116.97 o 
   7  22   1        2.87       -9.57     33.35 o 
   8  22   1      398.34      459.57     86.17 o 
   9  22   1      614.53      588.23    129.22 o 
  10  22   1      727.19      759.27     90.22 o 
  11  22   1      173.40      187.55     91.19 o 
  12  22   1      221.51      135.31     56.75 o 
  13  22   1     2128.63     1687.13    152.24 o 
  14  22   1      383.51      253.17     68.74 o 
  15  22   1      833.15      644.60    122.63 o 
  16  22   1       62.70       87.51     69.39 o 
   2  23   1       69.66       19.05     49.67 o 
   3  23   1      464.60      368.20     56.86 o 
   4  23   1      110.66      149.79     43.53 o 
   5  23   1       46.01      -17.98     50.47 o 
   6  23   1      514.11      473.18     67.23 o 
   7  23   1      868.43     1009.65     91.12 o 
   8  23   1      161.15      107.12     45.84 o 
   9  23   1     4291.25     4192.14    152.79 o 
  10  23   1     2451.01     2430.01    200.18 o 
  11  23   1     2554.58     2519.39    281.39 o 
  12  23   1      101.32       29.60     48.96 o 
  13  23   1      390.61      455.03     89.51 o 
  14  23   1      433.30      314.56    104.62 o 
  15  23   1      302.24      128.77     76.03 o 
   6  24   1       91.61       52.67     44.26 o 
   7  24   1        1.82       20.42     36.52 o 
   8  24   1     1184.24      834.94    178.62 o 
   9  24   1      722.39      732.31     78.66 o 
  10  24   1     2607.66     2538.22    121.38 o 
  11  24   1     2774.96     2990.93    320.42 o 
  12  24   1      957.41      821.15    156.74 o 
 -13 -23   2      353.99      478.71    103.89 o 
 -12 -23   2        6.11       27.28     51.78 o 
 -11 -23   2      939.72      936.52    184.60 o 
 -10 -23   2        0.62       -4.47     41.15 o 
  -9 -23   2      402.67      369.99     76.56 o 
  -8 -23   2       87.58       71.93     77.28 o 
  -7 -23   2      221.36      199.28     56.50 o 
  -6 -23   2     4026.47     4212.56    159.98 o 
  -5 -23   2       16.52      171.86     50.16 o 
  -4 -23   2      551.41      509.86     62.32 o 
  -3 -23   2       64.50        6.16     35.29 o 
 -15 -22   2      537.72      583.96     96.27 o 
 -14 -22   2     6324.19     6852.40    272.25 o 
 -13 -22   2     1752.33     1615.39    155.20 o 
 -12 -22   2       28.29       -4.37     45.44 o 
 -11 -22   2      233.62      176.76     88.30 o 
 -10 -22   2      303.37      216.22     69.43 o 
  -9 -22   2      248.67      188.14     59.63 o 
  -8 -22   2       76.23      128.68     57.11 o 
  -7 -22   2     2685.31     2700.03    253.33 o 
  -6 -22   2      855.88      665.67     74.49 o 
  -5 -22   2     8924.17     8083.03    299.59 o 
  -4 -22   2       11.42      120.19     40.57 o 
  -3 -22   2     1890.42     1724.89     97.00 o 
  -2 -22   2      260.09      189.06     44.50 o 
  -1 -22   2       72.67       26.45     43.44 o 
   0 -22   2      228.78       89.22     51.22 o 
 -16 -21   2       50.56       25.49     44.65 o 
 -15 -21   2     1415.16     1494.46    144.95 o 
 -14 -21   2      415.87      242.57     63.81 o 
 -13 -21   2     1747.02     1782.96    156.57 o 
 -12 -21   2      562.35      612.50    136.18 o 
 -11 -21   2        2.18       30.63     43.06 o 
 -10 -21   2       12.35       31.05     32.98 o 
  -9 -21   2     1230.60      982.27    332.57 o 
  -8 -21   2      100.69       14.70     40.63 o 
  -7 -21   2       11.87       -5.39     42.59 o 
  -6 -21   2     1309.43     1214.18     96.22 o 
  -5 -21   2      246.82      276.47     67.76 o 
  -4 -21   2     3222.49     3368.19    121.30 o 
  -3 -21   2       26.11       -4.75     30.72 o 
  -2 -21   2       63.12       48.79     35.60 o 
  -1 -21   2      248.66      285.24     46.93 o 
   0 -21   2     2553.53     2575.44    149.25 o 
   1 -21   2      272.58      178.70    111.10 o 
   2 -21   2        4.01       38.66     50.36 o 
 -17 -20   2       76.55       55.48     50.92 o 
 -16 -20   2     3758.67     4193.31    199.46 o 
 -15 -20   2      670.85      771.24    179.38 o 
 -14 -20   2      113.84       68.51     48.04 o 
 -13 -20   2      175.77      134.16     55.61 o 
 -12 -20   2      521.03      386.93     76.51 o 
 -11 -20   2      299.95      230.13     62.75 o 
 -10 -20   2      289.81      233.62     60.49 o 
  -9 -20   2     5817.07     5446.02    205.30 o 
  -8 -20   2     1279.17     1165.74    114.82 o 
  -7 -20   2     5054.00     4875.61    206.83 o 
  -6 -20   2      205.37      243.02     64.34 o 
  -5 -20   2       82.58      123.12     42.98 o 
  -4 -20   2      337.71      335.11     56.01 o 
  -3 -20   2       84.38      106.11     36.65 o 
  -2 -20   2      358.93      397.39     51.45 o 
  -1 -20   2     4738.04     4749.28    137.35 o 
   0 -20   2     1998.46     2024.57    136.67 o 
   1 -20   2     4826.71     5099.54    225.07 o 
   2 -20   2     2256.03     2163.35    152.57 o 
   3 -20   2       70.55      109.23     55.71 o 
   4 -20   2       18.34        0.56     50.35 o 
 -18 -19   2      121.39      170.20     77.72 o 
 -17 -19   2     4972.39     5132.18    596.64 o 
 -16 -19   2      462.67      515.59     85.80 o 
 -15 -19   2      951.06      940.27    186.18 o 
 -14 -19   2     1028.87     1035.49    256.79 o 
 -13 -19   2      100.18       93.02     47.47 o 
 -12 -19   2      422.28      413.54     80.66 o 
 -11 -19   2      250.08      101.43     49.28 o 
 -10 -19   2     2013.03     1976.12     97.95 o 
  -9 -19   2     1094.19      944.14     88.69 o 
  -8 -19   2    14956.64    14747.82    313.32 o 
  -7 -19   2      521.61      570.74    201.82 o 
  -6 -19   2     5804.47     5837.86    224.95 o 
  -5 -19   2      552.41      569.59    148.50 o 
  -4 -19   2       29.14       87.62     32.26 o 
  -3 -19   2      484.30      416.97     64.97 o 
  -2 -19   2     1207.74     1209.97     79.52 o 
  -1 -19   2     1725.70     1900.18     92.03 o 
   0 -19   2     3204.82     3231.66    108.77 o 
   1 -19   2     3173.31     3301.21    208.42 o 
   2 -19   2     4941.85     4992.39    213.45 o 
   3 -19   2     1243.18     1243.28    125.71 o 
   4 -19   2        0.29      -53.86     55.23 o 
   5 -19   2     1036.70     1254.73    144.96 o 
 -19 -18   2        2.52        2.85     35.91 o 
 -18 -18   2       73.26       41.15     41.73 o 
 -17 -18   2        5.22       49.12     42.32 o 
 -16 -18   2     4470.09     4531.56    197.23 o 
 -15 -18   2      235.27      188.01     53.59 o 
 -14 -18   2     1016.78      849.31    132.57 o 
 -13 -18   2      335.49      295.81     63.24 o 
 -12 -18   2     3080.49     2900.37    170.60 o 
 -11 -18   2      924.75      965.13    105.26 o 
 -10 -18   2      186.85      183.54     35.81 o 
  -9 -18   2       29.75       38.95     28.24 o 
  -8 -18   2     1277.81     1281.13     92.53 o 
  -7 -18   2     1913.80     1972.42    154.95 o 
  -6 -18   2       14.40       -6.05     34.48 o 
  -5 -18   2        1.03      -16.31     33.60 o 
  -4 -18   2       74.24      155.01     43.80 o 
  -3 -18   2     9130.45     9121.26    191.55 o 
  -2 -18   2      449.32      567.39     68.70 o 
  -1 -18   2     1382.61     1385.42     78.77 o 
   0 -18   2       16.98       -3.70     25.93 o 
   1 -18   2      433.55      278.52     65.48 o 
   2 -18   2     1026.82      937.36    339.99 o 
   3 -18   2      118.23      113.81     68.72 o 
   4 -18   2      109.13       83.96     52.97 o 
   5 -18   2     1735.88     2053.83    166.72 o 
   6 -18   2     5184.33     5370.14    235.19 o 
 -19 -17   2     4873.33     5102.07    203.04 o 
 -18 -17   2       81.99       30.55     34.84 o 
 -17 -17   2      471.50      344.60     66.10 o 
 -16 -17   2      160.25      114.27     73.69 o 
 -15 -17   2      742.01      821.61    110.85 o 
 -14 -17   2      194.75      181.43     53.81 o 
 -13 -17   2     2253.37     2330.84    161.63 o 
 -12 -17   2     8656.81     8325.00    442.92 o 
 -11 -17   2     4383.71     4469.43    187.65 o 
 -10 -17   2     9204.69     8883.60    209.62 o 
  -9 -17   2      112.43       96.77     32.26 o 
  -8 -17   2      704.99      615.13     63.71 o 
  -7 -17   2       76.61       80.87     33.07 o 
  -6 -17   2       75.65      147.82     46.76 o 
  -5 -17   2      175.15      152.20    136.14 o 
  -4 -17   2     8845.93     8773.82    221.58 o 
  -3 -17   2     1998.44     2321.63    194.29 o 
  -2 -17   2    15222.66    15262.94    257.67 o 
  -1 -17   2     4608.76     4920.33    130.45 o 
   0 -17   2     2787.08     3002.13    100.28 o 
   1 -17   2      875.97      867.35     66.47 o 
   2 -17   2      136.45      105.86     68.00 o 
   3 -17   2        1.54       63.25     61.35 o 
   4 -17   2      182.10      111.62     62.43 o 
   5 -17   2     7543.37     8000.05    323.20 o 
   6 -17   2        7.30      148.56     64.96 o 
 -20 -16   2     4181.05     4676.78    222.01 o 
 -19 -16   2       29.24       60.75     48.23 o 
 -18 -16   2     4378.91     4535.88    185.73 o 
 -17 -16   2      466.49      389.13     67.06 o 
 -16 -16   2        1.79        6.58     30.48 o 
 -15 -16   2       86.70       68.91     34.97 o 
 -14 -16   2      521.14      476.89     72.38 o 
 -13 -16   2     1131.55     1087.77     90.29 o 
 -12 -16   2     3671.09     3710.75    141.48 o 
 -11 -16   2    11815.87    11208.86    303.85 o 
 -10 -16   2     3279.76     3405.45    202.18 o 
  -9 -16   2    10747.55    10427.97    216.15 o 
  -8 -16   2      299.52      183.47     47.75 o 
  -7 -16   2        1.31        5.39     32.53 o 
  -6 -16   2       63.44      229.19     81.19 o 
  -5 -16   2     1302.45     1231.76    110.12 o 
  -4 -16   2      558.96      655.11     68.22 o 
  -3 -16   2     8972.16     8700.93    321.99 o 
  -2 -16   2     1862.32     2013.39    160.96 o 
  -1 -16   2     4420.11     4583.83    122.18 o 
   0 -16   2     2881.49     2846.60    112.52 o 
   1 -16   2       78.60       94.07     78.26 o 
   2 -16   2      100.11      151.74     66.23 o 
   3 -16   2      485.60      424.17     94.19 o 
   4 -16   2       80.68      110.59     58.42 o 
   5 -16   2      200.49      154.67     69.41 o 
   6 -16   2     2517.53     2392.33    154.39 o 
   7 -16   2      109.49      135.48     49.55 o 
 -20 -15   2      113.03       73.08     52.13 o 
 -19 -15   2      941.68      858.93    142.25 o 
 -18 -15   2       35.42       43.70     44.87 o 
 -17 -15   2      567.37      535.90     65.24 o 
 -16 -15   2       22.32       15.63     27.84 o 
 -15 -15   2     1742.43     1616.86    128.62 o 
 -14 -15   2      944.29      845.85     78.80 o 
 -13 -15   2     1145.63      986.48    178.01 o 
 -12 -15   2      580.70      517.43    123.34 o 
 -11 -15   2      413.80      336.91     62.43 o 
 -10 -15   2      961.11      983.67     80.57 o 
  -9 -15   2      704.96      792.47     72.09 o 
  -8 -15   2      911.42      938.59    100.68 o 
  -7 -15   2       60.96        9.93     36.93 o 
  -6 -15   2    19708.84    18713.70    406.08 o 
  -5 -15   2      653.15      663.57    117.26 o 
  -4 -15   2    12975.23    13102.43    287.06 o 
  -3 -15   2       40.74       68.66     32.08 o 
  -2 -15   2      403.91      425.30     54.33 o 
  -1 -15   2       80.21      116.39     30.01 o 
   0 -15   2        9.73       11.11     22.21 o 
   1 -15   2      107.21      139.70     33.99 o 
   2 -15   2     1808.94     1950.16     86.02 o 
   3 -15   2     6688.43     6574.30    291.76 o 
   4 -15   2      685.92      641.73     80.36 o 
   5 -15   2     2462.91     2350.54    108.36 o 
   6 -15   2       56.61       54.56     28.84 o 
   7 -15   2        3.50       45.61     29.32 o 
   8 -15   2        3.97       22.61     48.14 o 
   9 -15   2       11.48      -17.71     44.46 o 
  10 -15   2      330.49      218.21     78.74 o 
 -21 -14   2        4.19       32.61     35.87 o 
 -20 -14   2      367.40      348.43     59.60 o 
 -19 -14   2      772.27      734.08     79.41 o 
 -18 -14   2      656.27      687.83     72.83 o 
 -17 -14   2      664.32      814.86     89.60 o 
 -16 -14   2       11.76       10.07     24.36 o 
 -15 -14   2     2900.41     3232.54    127.00 o 
 -14 -14   2     5533.12     5727.38    202.13 o 
 -13 -14   2    10269.94     9890.14    198.92 o 
 -12 -14   2     1218.37     1345.59     72.25 o 
 -11 -14   2     3813.25     3728.13    107.90 o 
 -10 -14   2      514.52      556.13     48.82 o 
  -9 -14   2      362.87      341.01     34.73 o 
  -8 -14   2     1041.20     1157.18     68.58 o 
  -7 -14   2     3033.77     2697.83    120.17 o 
  -6 -14   2     2449.33     2321.06    138.22 o 
  -5 -14   2    35964.00    36322.31    545.20 o 
  -4 -14   2     5550.16     5571.85    134.35 o 
  -3 -14   2     2429.41     2656.47    104.91 o 
  -2 -14   2     1418.57     1543.15     90.24 o 
  -1 -14   2       41.24       11.13     17.13 o 
   0 -14   2       13.31       69.77     28.73 o 
   1 -14   2       14.29       10.27     25.10 o 
   2 -14   2     2338.84     2534.99    127.96 o 
   3 -14   2      996.68      996.01     62.24 o 
   4 -14   2    18744.05    19076.56    261.30 o 
   5 -14   2      454.26      390.41     42.58 o 
   6 -14   2     3729.95     3995.80    105.70 o 
   7 -14   2      144.34       94.57     27.57 o 
   8 -14   2       92.34       70.76     37.82 o 
   9 -14   2       17.35      -36.11     36.11 o 
  10 -14   2      160.21       13.78     47.44 o 
  11 -14   2      766.56      740.48    192.62 o 
 -21 -13   2     3266.89     3572.87    144.35 o 
 -20 -13   2       42.53       40.13     32.78 o 
 -19 -13   2      229.88      211.77     79.90 o 
 -18 -13   2      201.27      170.57     47.26 o 
 -17 -13   2      462.94      357.84     51.02 o 
 -16 -13   2      190.70      170.85     38.74 o 
 -15 -13   2      245.27      255.84     43.40 o 
 -14 -13   2     2564.14     2642.78     88.44 o 
 -13 -13   2     5131.31     5165.26    153.47 o 
 -12 -13   2     9777.32     9899.44    241.92 o 
 -11 -13   2        1.57        3.18     15.41 o 
 -10 -13   2     1003.03      967.33     60.74 o 
  -9 -13   2     2264.81     2246.54    104.01 o 
  -8 -13   2     3690.18     3397.29     91.81 o 
  -7 -13   2      555.28      529.61     44.08 o 
  -6 -13   2      819.11      795.68     60.86 o 
  -5 -13   2     1485.15     1629.56    105.39 o 
  -4 -13   2     6903.12     7227.15    150.06 o 
  -3 -13   2      785.55      827.97     57.45 o 
  -2 -13   2       30.86       57.09     24.23 o 
  -1 -13   2      187.53      230.55     51.67 o 
   0 -13   2     1620.65     1545.11     70.94 o 
   1 -13   2      757.73      923.44     51.07 o 
   2 -13   2     1264.06     1259.29     95.71 o 
   3 -13   2     4018.35     3837.05    125.54 o 
   4 -13   2      258.57      251.68     30.71 o 
   5 -13   2     4402.22     4366.56     98.14 o 
   6 -13   2      118.94       73.68     23.32 o 
   7 -13   2      690.00      730.12     46.94 o 
   8 -13   2       18.83       18.16     27.33 o 
   9 -13   2     2888.67     2684.79    128.04 o 
  10 -13   2     1164.88     1132.60    101.12 o 
  11 -13   2      517.72      450.99    146.97 o 
  12 -13   2      133.15      121.12     65.23 o 
 -20 -12   2      370.06      404.47     53.93 o 
 -19 -12   2       78.57       46.91     31.96 o 
 -18 -12   2     2313.96     2305.17    107.45 o 
 -17 -12   2     1194.38     1014.90     79.79 o 
 -16 -12   2     5473.68     5653.49    307.35 o 
 -15 -12   2     1543.07     1512.55     86.60 o 
 -14 -12   2       23.60        9.66     18.17 o 
 -13 -12   2        0.30        1.35     14.88 o 
 -12 -12   2      716.87      733.01     55.51 o 
 -11 -12   2       98.01       36.18     19.88 o 
 -10 -12   2        1.28       22.61     16.84 o 
  -9 -12   2    13296.04    12925.01    249.40 o 
  -8 -12   2      311.79      357.72     54.84 o 
  -7 -12   2    30233.49    30430.94    319.11 o 
  -6 -12   2     2108.97     2182.44     88.78 o 
  -5 -12   2       30.25       33.51     17.70 o 
  -4 -12   2      203.29      189.89     26.39 o 
  -3 -12   2      190.12      199.40     29.85 o 
  -2 -12   2       38.27       51.60     15.49 o 
  -1 -12   2     2745.97     2643.32     49.56 o 
   0 -12   2    14655.14    15750.83    205.86 o 
   1 -12   2     6750.96     7114.34     90.08 o 
   2 -12   2    25135.92    25449.20    232.79 o 
   3 -12   2       46.34       80.07     18.79 o 
   4 -12   2       33.64       -6.10     15.09 o 
   5 -12   2      389.89      388.20     34.04 o 
   6 -12   2      468.66      388.01     35.14 o 
   7 -12   2      217.98      157.36     25.50 o 
   8 -12   2     4443.97     4834.41    127.02 o 
   9 -12   2     1140.68     1005.06     70.87 o 
  10 -12   2     4354.10     3985.10    195.14 o 
  11 -12   2     2236.19     2409.35    135.79 o 
  12 -12   2     1364.26     1354.51    143.15 o 
 -21 -11   2       15.27       15.64     72.05 o 
 -20 -11   2      612.43      412.19    118.14 o 
 -19 -11   2        8.77        9.05     23.52 o 
 -18 -11   2     1296.33     1142.39    107.14 o 
 -17 -11   2     4724.82     4924.53    181.05 o 
 -16 -11   2    10517.14    10560.63    231.57 o 
 -15 -11   2     4433.05     4665.88    141.06 o 
 -14 -11   2     3256.59     3166.39    138.69 o 
 -13 -11   2        0.48       -2.25     15.87 o 
 -12 -11   2     1675.67     1703.45     67.66 o 
 -11 -11   2     1234.05     1205.35     55.74 o 
 -10 -11   2     4348.89     4391.39    113.31 o 
  -9 -11   2      141.76      191.79     31.46 o 
  -8 -11   2    15954.87    16559.09    190.58 o 
  -7 -11   2     2003.73     2068.52     54.63 o 
  -6 -11   2    23273.21    22964.40    279.97 o 
  -5 -11   2     1041.02     1076.16     31.97 o 
  -4 -11   2       39.69       52.76     10.48 o 
  -3 -11   2     1288.71     1319.35     34.57 o 
  -2 -11   2     4015.64     4078.61     59.42 o 
  -1 -11   2     2426.25     2421.33     42.90 o 
   0 -11   2     4593.88     4642.34     63.14 o 
   1 -11   2    29358.33    30560.98    238.02 o 
   2 -11   2     3852.40     3993.54     63.88 o 
   3 -11   2    14904.11    15791.87    193.21 o 
   4 -11   2      191.33      179.22     37.72 o 
   5 -11   2      377.85      352.12     31.92 o 
   6 -11   2        0.20        6.51     16.29 o 
   7 -11   2       28.14       23.88     20.89 o 
   8 -11   2      291.59      270.69     37.05 o 
   9 -11   2     6348.58     6567.89    150.88 o 
  10 -11   2     2359.43     2407.19    122.74 o 
  11 -11   2     6008.99     6270.35    196.75 o 
  12 -11   2      804.35      591.91    101.98 o 
  13 -11   2        8.93        5.63     52.43 o 
 -21 -10   2      100.90       -1.83     65.48 o 
 -20 -10   2      339.06      295.30    108.21 o 
 -19 -10   2       90.25       89.66     29.44 o 
 -18 -10   2       11.80        6.30     22.46 o 
 -17 -10   2      242.52      203.52     72.14 o 
 -16 -10   2     4236.36     4366.89    131.59 o 
 -15 -10   2     4266.28     4285.41    129.81 o 
 -14 -10   2      856.67      842.65     50.54 o 
 -13 -10   2      267.84      181.08     47.43 o 
 -12 -10   2       27.36       48.60     17.00 o 
 -11 -10   2     5932.51     5669.15    116.18 o 
 -10 -10   2      134.24      131.57     22.32 o 
  -9 -10   2      178.94      147.84     25.59 o 
  -8 -10   2       65.76       67.32     17.07 o 
  -7 -10   2    12210.13    11867.29    131.12 o 
  -6 -10   2        6.35       50.12      8.76 o 
  -5 -10   2      248.74      222.81     13.42 o 
  -4 -10   2      194.13      256.01     28.50 o 
  -3 -10   2     6266.62     6387.64     72.14 o 
  -2 -10   2     6957.13     7692.82     90.33 o 
  -1 -10   2      891.50      838.42     29.12 o 
   0 -10   2     2229.19     2594.31     47.79 o 
   1 -10   2     1342.50     1408.94     33.60 o 
   2 -10   2     5181.17     5320.53     66.51 o 
   3 -10   2       27.78       16.01     11.66 o 
   4 -10   2        0.19        0.62     13.65 o 
   5 -10   2        1.57       -5.97     13.83 o 
   6 -10   2    16328.24    15994.61    201.11 o 
   7 -10   2     1057.84     1064.80     63.15 o 
   8 -10   2     9274.26     9368.88    174.27 o 
   9 -10   2      685.28      710.92     56.35 o 
  10 -10   2      333.44      327.38     58.48 o 
  11 -10   2      895.08      919.04     86.93 o 
  12 -10   2      203.90      121.33     43.55 o 
  13 -10   2      816.11      802.25    284.86 o 
  14 -10   2      678.35      548.54    102.53 o 
 -21  -9   2     1018.51     1394.33    207.47 o 
 -20  -9   2      247.45      149.89     87.76 o 
 -19  -9   2     4764.81     5339.10    248.54 o 
 -18  -9   2     1428.32     1330.80     68.92 o 
 -17  -9   2      779.23      830.48     58.01 o 
 -16  -9   2     1022.73     1089.44     65.32 o 
 -15  -9   2      379.31      362.91     52.99 o 
 -14  -9   2       53.29       28.02     17.44 o 
 -13  -9   2     1241.10     1159.46     49.31 o 
 -12  -9   2     9183.40     8971.22    150.22 o 
 -11  -9   2      268.72      341.62     30.83 o 
 -10  -9   2    46053.93    45986.07    518.56 o 
  -9  -9   2       55.29      111.81     15.62 o 
  -8  -9   2     5084.84     5107.03     79.40 o 
  -7  -9   2        1.72       13.05      6.66 o 
  -6  -9   2      352.58      440.08     14.19 o 
  -5  -9   2     2533.42     2461.68     40.99 o 
  -4  -9   2    13422.12    13366.97    104.52 o 
  -3  -9   2    27584.24    28835.52    228.03 o 
  -2  -9   2    15858.99    16048.71    140.44 o 
  -1  -9   2    37790.86    40476.78    305.09 o 
   0  -9   2     6284.54     6276.25     72.14 o 
   1  -9   2     9440.82    10173.67     97.21 o 
   2  -9   2      380.98      303.75     30.86 o 
   3  -9   2     2827.69     2858.94     54.00 o 
   4  -9   2      585.19      515.33     29.97 o 
   5  -9   2    12850.34    13323.97    170.18 o 
   6  -9   2     1205.09     1205.95     56.61 o 
   7  -9   2    34915.83    34107.45    348.19 o 
   8  -9   2     3457.53     3409.35     97.47 o 
   9  -9   2    11001.76    11258.93    195.99 o 
  10  -9   2     1694.80     1676.63     83.89 o 
  11  -9   2       23.80       19.61     23.63 o 
  12  -9   2      161.08       59.56     32.09 o 
  13  -9   2      112.92       45.16     34.32 o 
  14  -9   2     2845.24     2983.01    259.87 o 
  15  -9   2      634.12      605.69    124.95 o 
 -21  -8   2      679.13      746.32    164.90 o 
 -20  -8   2     3007.03     2736.13    281.06 o 
 -19  -8   2     2719.98     2839.57    180.84 o 
 -18  -8   2     3771.27     4115.08    130.18 o 
 -17  -8   2     1535.10     1444.60     69.04 o 
 -16  -8   2      141.27      165.48     34.58 o 
 -15  -8   2     1346.15     1336.45     69.06 o 
 -14  -8   2     1315.68     1322.56     49.67 o 
 -13  -8   2     3508.30     3421.95     78.83 o 
 -12  -8   2      887.94      811.45     38.60 o 
 -11  -8   2    23669.36    23466.35    260.53 o 
 -10  -8   2       85.51      166.95     14.81 o 
  -9  -8   2    41759.59    41714.59    294.96 o 
  -8  -8   2     4100.02     4149.29     58.46 o 
  -7  -8   2     2678.76     2635.37     40.73 o 
  -6  -8   2        4.63       33.80      7.54 o 
  -5  -8   2     1625.93     1505.10     24.50 o 
  -4  -8   2     1692.91     1637.41     22.67 o 
  -3  -8   2     2380.25     2424.80     34.38 o 
  -2  -8   2    15784.74    15798.82    134.80 o 
  -1  -8   2    28143.95    30227.04    232.47 o 
   0  -8   2    35459.99    37978.68    288.66 o 
   1  -8   2      277.88      325.20     16.00 o 
   2  -8   2      667.09      704.65     24.86 o 
   3  -8   2      116.50      170.93     13.37 o 
   4  -8   2     6625.16     6386.86     84.66 o 
   5  -8   2      666.87      618.81     34.57 o 
   6  -8   2     7487.38     7559.65    115.52 o 
   7  -8   2      933.84      920.28     42.95 o 
   8  -8   2    10318.00    10263.63    173.77 o 
   9  -8   2     1205.51     1154.70     66.18 o 
  10  -8   2      187.72      185.32     34.49 o 
  11  -8   2       50.20       69.17     25.57 o 
  12  -8   2      537.45      503.23     50.63 o 
  13  -8   2     1367.12     1352.52    101.25 o 
  14  -8   2        5.27       16.80     34.00 o 
  15  -8   2      837.21      872.69    294.29 o 
 -21  -7   2      263.07       80.10     84.32 o 
 -20  -7   2       22.85      -22.04     59.98 o 
 -19  -7   2     3151.13     3556.44    199.47 o 
 -18  -7   2      405.73      498.56     99.81 o 
 -17  -7   2     1144.57     1185.11     58.20 o 
 -16  -7   2        8.56       11.20     18.28 o 
 -15  -7   2        8.49       18.07     17.73 o 
 -14  -7   2     5881.35     5719.15    104.19 o 
 -13  -7   2      562.73      539.77     36.54 o 
 -12  -7   2     4585.56     4527.12     74.64 o 
 -11  -7   2      139.56      132.30     13.35 o 
 -10  -7   2     3963.84     4060.29     55.55 o 
  -9  -7   2      700.46      750.22     21.85 o 
  -8  -7   2     4093.77     4165.38     52.77 o 
  -7  -7   2       59.46       82.30      9.95 o 
  -6  -7   2     7026.31     6959.63     60.09 o 
  -5  -7   2     6215.85     6343.59     66.73 o 
  -4  -7   2    11607.01    11303.73     86.94 o 
  -3  -7   2     6655.51     6972.82     71.44 o 
  -2  -7   2       76.28       89.40      9.41 o 
  -1  -7   2     1482.62     1564.47     29.90 o 
   0  -7   2     2302.98     2391.21     43.86 o 
   1  -7   2     8446.25     9670.36     92.40 o 
   2  -7   2      579.58      565.85     22.68 o 
   3  -7   2    44795.04    46607.04    325.74 o 
   4  -7   2     1364.57     1475.75     45.07 o 
   5  -7   2    34654.08    34363.16    278.63 o 
   6  -7   2      129.68      124.55     17.64 o 
   7  -7   2      817.39      669.22     44.49 o 
   8  -7   2        0.34        6.40     15.13 o 
   9  -7   2       68.99       53.16     21.41 o 
  10  -7   2       39.30       36.91     19.41 o 
  11  -7   2     1494.86     1474.30     77.05 o 
  12  -7   2     7293.95     7426.49    159.44 o 
  13  -7   2      980.17      855.60     81.09 o 
  14  -7   2     5251.67     5146.86    169.64 o 
  15  -7   2      292.11      277.54    107.92 o 
  16  -7   2        3.15        4.26     47.84 o 
 -21  -6   2      459.39      413.56    121.21 o 
 -20  -6   2     1099.81     1045.88    177.79 o 
 -19  -6   2      662.01      490.13     92.31 o 
 -18  -6   2       34.24       29.68     43.97 o 
 -17  -6   2      147.53       88.81     39.87 o 
 -16  -6   2       35.72       10.26     16.78 o 
 -15  -6   2     3839.38     3887.10     87.52 o 
 -14  -6   2      425.29      531.93     33.43 o 
 -13  -6   2    35018.96    34964.23    333.17 o 
 -12  -6   2     1589.68     1721.99     37.30 o 
 -11  -6   2     1268.84     1343.10     30.74 o 
 -10  -6   2      785.42      782.35     22.88 o 
  -9  -6   2       57.05       53.54      8.81 o 
  -8  -6   2     1307.00     1306.24     27.37 o 
  -7  -6   2     3010.21     2989.08     41.00 o 
  -6  -6   2     7007.48     6922.03     80.96 o 
  -5  -6   2    30007.46    28913.76    192.10 o 
  -4  -6   2    41741.48    42919.38    284.22 o 
  -3  -6   2    40204.82    40683.47    275.95 o 
  -2  -6   2    25758.75    27583.38    194.94 o 
  -1  -6   2     1756.63     1979.48     30.78 o 
   0  -6   2     3397.67     3836.94     48.42 o 
   1  -6   2     2836.82     3154.46     43.34 o 
   2  -6   2     5089.23     5092.71     55.27 o 
   3  -6   2      988.40     1057.35     30.81 o 
   4  -6   2    54120.09    54411.22    406.65 o 
   5  -6   2     2517.21     2579.25     50.78 o 
   6  -6   2    38610.32    38643.58    301.93 o 
   7  -6   2      533.90      555.64     39.46 o 
   8  -6   2     6259.75     6032.72    196.42 o 
   9  -6   2       53.44       43.59     18.62 o 
  10  -6   2       10.58       -5.70     15.11 o 
  11  -6   2     1252.30     1317.13     67.20 o 
  12  -6   2     3571.23     3760.58    160.88 o 
  13  -6   2    13978.97    14185.67    234.61 o 
  14  -6   2      918.77      837.86     82.23 o 
  15  -6   2     2499.40     2442.56    123.88 o 
  16  -6   2       12.85        7.22     44.83 o 
 -21  -5   2     4266.33     4480.87    315.59 o 
 -20  -5   2      390.81      362.89    114.46 o 
 -19  -5   2     1359.15     1187.99    136.10 o 
 -18  -5   2      570.99      588.17     94.92 o 
 -17  -5   2       59.56       44.91     32.30 o 
 -16  -5   2      414.01      381.06     37.68 o 
 -15  -5   2      166.61      116.92     19.49 o 
 -14  -5   2     4101.07     4222.64     83.00 o 
 -13  -5   2      948.62     1025.23     50.41 o 
 -12  -5   2    25429.38    25901.13    268.11 o 
 -11  -5   2      173.43      176.23     16.21 o 
 -10  -5   2     1993.52     2073.95     34.74 o 
  -9  -5   2       13.59        5.54      5.51 o 
  -8  -5   2     4939.51     4685.90     54.41 o 
  -7  -5   2     1640.73     1727.83     29.16 o 
  -6  -5   2       14.56       10.82      5.33 o 
  -5  -5   2     1036.11      881.78     18.85 o 
  -4  -5   2    25727.62    25779.50    180.66 o 
  -3  -5   2    10260.28    10080.43     83.91 o 
  -2  -5   2     1086.62     1204.64     20.21 o 
  -1  -5   2     6350.69     6355.14     62.37 o 
   0  -5   2     3146.55     3275.80     43.65 o 
   1  -5   2    15650.31    16494.67    136.71 o 
   2  -5   2       17.60        9.02      6.21 o 
   3  -5   2      246.27      288.17     16.76 o 
   4  -5   2     1354.53     1355.87     31.73 o 
   5  -5   2    14691.48    14551.60    137.68 o 
   6  -5   2      313.79      281.72     18.86 o 
   7  -5   2      563.00      499.25     38.40 o 
   8  -5   2     2135.07     1983.84     63.65 o 
   9  -5   2     7324.39     7166.39    145.77 o 
  10  -5   2     3912.74     3755.33    111.84 o 
  11  -5   2      841.41      707.88     50.07 o 
  12  -5   2      375.57      386.76     39.23 o 
  13  -5   2      366.84      333.95     51.46 o 
  14  -5   2     4346.46     4284.80    118.33 o 
  15  -5   2      146.43      110.60     44.66 o 
  16  -5   2        0.62      -50.50     50.50 o 
  17  -5   2        1.72      -24.41     50.46 o 
 -21  -4   2       27.61      -37.61     61.88 o 
 -20  -4   2     1548.07     1392.94    202.16 o 
 -19  -4   2       38.63        5.52     52.76 o 
 -18  -4   2       16.03       18.60     35.58 o 
 -17  -4   2     1399.64     1349.39     80.15 o 
 -16  -4   2     2868.66     2954.75     77.46 o 
 -15  -4   2     7259.73     7302.21    126.19 o 
 -14  -4   2      112.63      117.45     19.52 o 
 -13  -4   2      120.31      117.00     20.22 o 
 -12  -4   2     1036.65     1045.36     42.75 o 
 -11  -4   2      324.91      377.99     29.35 o 
 -10  -4   2       31.91       29.19      9.17 o 
  -9  -4   2     6542.28     6415.49     79.52 o 
  -8  -4   2     3547.46     3344.92     72.84 o 
  -7  -4   2    48859.76    48378.48    360.74 o 
  -6  -4   2     9152.50     9341.04     86.67 o 
  -5  -4   2     3490.47     3498.72     43.19 o 
  -4  -4   2     1006.28     1035.44     18.51 o 
  -3  -4   2     3683.51     3851.50     38.05 o 
  -2  -4   2     1201.27     1327.45     20.22 o 
  -1  -4   2        8.12        5.14      5.19 o 
   0  -4   2    25411.10    27929.88    231.92 o 
   1  -4   2      578.30      786.39     37.16 o 
   2  -4   2   138047.48   140734.03    898.31 o 
   3  -4   2     4003.14     4256.41     59.81 o 
   4  -4   2     3637.71     3406.32     50.89 o 
   5  -4   2      483.75      478.50     17.80 o 
   6  -4   2       99.37       83.72     12.47 o 
   7  -4   2      185.32      169.75     18.50 o 
   8  -4   2     1105.99     1195.66     51.77 o 
   9  -4   2    12830.77    12911.74    204.27 o 
  10  -4   2    14133.48    13898.25    248.91 o 
  11  -4   2    28299.49    27654.15    335.62 o 
  12  -4   2     1037.79     1048.51     60.65 o 
  13  -4   2      510.59      468.27     54.14 o 
  14  -4   2       18.56       53.94     22.76 o 
  15  -4   2      296.60      263.95     70.29 o 
  16  -4   2       21.25       30.09     44.12 o 
  17  -4   2     2909.31     3295.91    278.12 o 
  18  -4   2      581.14      492.53    101.30 o 
 -20  -3   2      127.21      105.61    110.19 o 
 -19  -3   2      258.22      137.85     47.27 o 
 -18  -3   2      345.58      228.22     87.18 o 
 -17  -3   2      879.27      962.82     46.86 o 
 -16  -3   2     9065.26     9153.63    151.93 o 
 -15  -3   2     3249.07     3351.69     80.82 o 
 -14  -3   2    13171.24    13237.28    186.63 o 
 -13  -3   2       43.12       23.29     19.82 o 
 -12  -3   2      513.63      506.22     32.79 o 
 -11  -3   2      567.59      566.96     27.83 o 
 -10  -3   2       25.08       10.40      8.35 o 
  -9  -3   2     1016.95      998.87     32.73 o 
  -8  -3   2    19461.43    19344.08    173.43 o 
  -7  -3   2    21274.23    21355.45    182.35 o 
  -6  -3   2    28062.50    27354.45    233.81 o 
  -5  -3   2     5169.78     4960.25     65.44 o 
  -4  -3   2        3.14        9.28      5.30 o 
  -3  -3   2     2193.19     2007.99     26.22 o 
  -2  -3   2     1001.87      884.89     16.59 o 
  -1  -3   2    18144.50    18966.73    139.64 o 
   0  -3   2      301.39      318.07     11.39 o 
   1  -3   2    66281.58    69275.53    504.20 o 
   2  -3   2      743.14      777.15     22.09 o 
   3  -3   2    32218.79    30895.40    248.67 o 
   4  -3   2     1575.17     1485.75     28.43 o 
   5  -3   2       36.60        6.15      7.20 o 
   6  -3   2      613.10      644.86     27.16 o 
   7  -3   2      839.57      859.48     32.67 o 
   8  -3   2       57.72       40.48     10.42 o 
   9  -3   2     3704.77     3445.29     81.44 o 
  10  -3   2    24284.57    23916.54    448.37 o 
  11  -3   2     3870.37     3747.43    100.34 o 
  12  -3   2    10257.08     9787.65    323.57 o 
  13  -3   2       88.35       15.61     19.18 o 
  14  -3   2      102.01       84.56     23.87 o 
  15  -3   2        3.77       30.21     21.46 o 
  16  -3   2     1352.13     1412.85    141.17 o 
  17  -3   2        8.68      -39.56     39.56 o 
  18  -3   2     2185.75     1928.03    355.30 o 
 -20  -2   2      149.15      138.72     55.10 o 
 -19  -2   2       38.56       49.95     40.46 o 
 -18  -2   2      889.51      887.94     57.44 o 
 -17  -2   2       74.77       72.61     22.93 o 
 -16  -2   2      482.69      490.32     38.11 o 
 -15  -2   2     5000.97     5168.30    106.58 o 
 -14  -2   2      402.62      382.69     59.40 o 
 -13  -2   2     2977.30     3152.47     81.44 o 
 -12  -2   2      167.86      157.03     25.54 o 
 -11  -2   2     1582.07     1550.85     63.33 o 
 -10  -2   2      229.86      250.94     18.57 o 
  -9  -2   2    12292.07    12083.93    127.03 o 
  -8  -2   2       51.94       46.98     11.43 o 
  -7  -2   2     7998.05     8053.20     87.84 o 
  -6  -2   2    10668.23    10369.37    106.82 o 
  -5  -2   2      690.38      609.86     21.85 o 
  -4  -2   2      237.23      167.25     12.95 o 
  -3  -2   2     8425.24     8112.26     77.71 o 
  -2  -2   2    28176.67    29256.50    231.52 o 
  -1  -2   2     4617.84     4768.42     47.50 o 
   0  -2   2     6806.49     6862.45     72.70 o 
   1  -2   2       17.95        8.88      6.24 o 
   2  -2   2    11527.63    11446.93    102.94 o 
   3  -2   2      210.64      193.11     11.99 o 
   4  -2   2     2120.68     2145.80     41.90 o 
   5  -2   2      109.61      109.73     14.18 o 
   6  -2   2    17882.06    17913.29    178.27 o 
   7  -2   2     9039.59     8923.05     98.52 o 
   8  -2   2    10409.22     9988.92    110.67 o 
   9  -2   2     4761.11     4811.90     80.73 o 
  10  -2   2      441.50      432.87     30.35 o 
  11  -2   2      518.53      583.65     38.37 o 
  12  -2   2      119.46      133.54     24.47 o 
  13  -2   2       24.40        5.38     16.68 o 
  14  -2   2        7.51      -15.90     15.90 o 
  15  -2   2     6032.03     6123.24    156.23 o 
  16  -2   2      149.40       85.68     65.84 o 
  17  -2   2     7930.06     8266.45    301.26 o 
  18  -2   2      175.49      167.15     90.69 o 
  19  -2   2      168.29      214.94     79.40 o 
 -20  -1   2      645.43      748.71     94.01 o 
 -19  -1   2     2222.05     2310.12     83.33 o 
 -18  -1   2     2324.17     2384.31    267.39 o 
 -17  -1   2     1630.45     1854.22     96.70 o 
 -16  -1   2      481.30      485.83     43.72 o 
 -15  -1   2      395.37      390.94     35.00 o 
 -14  -1   2     1581.52     1442.78     95.41 o 
 -13  -1   2      343.60      333.06     30.81 o 
 -12  -1   2     1269.48     1326.71     51.59 o 
 -11  -1   2      527.02      516.29     30.07 o 
 -10  -1   2    27106.43    27302.65    262.94 o 
  -9  -1   2     3926.40     3737.93     60.62 o 
  -8  -1   2    15015.33    14991.21    146.81 o 
  -7  -1   2     1889.72     1708.01     40.07 o 
  -6  -1   2      548.09      615.27     21.15 o 
  -5  -1   2      960.36      907.73     28.42 o 
  -4  -1   2      264.10      268.48     18.37 o 
  -3  -1   2    28276.20    27773.09    228.82 o 
  -2  -1   2     1764.55     1748.92     23.63 o 
  -1  -1   2   245770.50   223927.30   3228.34 o 
   0  -1   2     1077.27     1153.79     17.57 o 
   1  -1   2    22551.53    23423.63    196.61 o 
   2  -1   2     1010.98      980.06     21.37 o 
   3  -1   2        0.00       -6.14      6.14 o 
   4  -1   2      240.73      263.71     15.36 o 
   5  -1   2    39431.71    41652.94    328.58 o 
   6  -1   2    23967.85    24053.30    205.95 o 
   7  -1   2    31465.50    31497.55    249.31 o 
   8  -1   2    43302.71    42737.24    350.03 o 
   9  -1   2    13282.61    12899.56    139.23 o 
  10  -1   2    11344.83    11288.10    148.21 o 
  11  -1   2       15.26        6.46     10.61 o 
  12  -1   2      798.28      629.75     46.76 o 
  13  -1   2       11.09       -5.13     12.47 o 
  14  -1   2     4800.48     4930.03    100.72 o 
  15  -1   2      166.97      149.97     27.00 o 
  16  -1   2    16533.22    17261.67    312.80 o 
  17  -1   2     1225.79     1104.82    127.92 o 
  18  -1   2     8615.61     8850.47    316.23 o 
  19  -1   2      137.37      156.32    141.71 o 
 -19   0   2     2393.24     2435.78     93.53 o 
 -18   0   2     4991.85     5458.25    148.91 o 
 -17   0   2     6705.52     6623.56    164.86 o 
 -16   0   2      849.85      906.60     56.74 o 
 -15   0   2      597.49      521.64     41.75 o 
 -14   0   2       71.03       66.09     20.02 o 
 -13   0   2      588.40      504.33     55.37 o 
 -12   0   2      254.52      214.93     25.86 o 
 -11   0   2    14480.41    14607.20    198.33 o 
 -10   0   2     1065.34     1063.18     42.02 o 
  -9   0   2    21835.06    21282.17    201.70 o 
  -8   0   2    10855.36    10933.44    119.60 o 
  -7   0   2       12.37       56.46      9.28 o 
  -6   0   2    15539.24    16338.97    159.44 o 
  -5   0   2      126.12      138.62     11.95 o 
  -4   0   2      131.87      118.07     11.70 o 
  -3   0   2      402.98      391.84     16.52 o 
  -2   0   2    95809.95    93261.82    778.50 o 
  -1   0   2      113.52      145.19      7.17 o 
   1   0   2      513.63      453.54     17.89 o 
   2   0   2    10232.57    10709.13     93.35 o 
   3   0   2     2180.79     2049.98     33.38 o 
   4   0   2     6595.63     6704.63     77.37 o 
   5   0   2        0.43       -0.29      6.76 o 
   6   0   2     2509.38     2675.90     45.19 o 
   7   0   2     8436.16     8338.80     87.05 o 
   8   0   2    16179.32    15811.32    144.93 o 
   9   0   2    23126.24    22775.34    197.82 o 
  10   0   2     2364.26     2350.78     71.34 o 
  11   0   2       18.63        1.71     10.00 o 
  12   0   2      409.52      418.90     31.17 o 
  13   0   2     2572.36     2514.57     86.47 o 
  14   0   2       99.46       87.38     18.99 o 
  15   0   2     1751.73     1790.34     63.30 o 
  16   0   2      230.22      201.37     46.01 o 
  17   0   2     4948.26     4967.45    219.90 o 
  18   0   2       21.55       41.43     49.63 o 
  19   0   2     1283.91     1353.89    143.39 o 
  20   0   2      466.98      484.90     98.64 o 
 -19   1   2        1.14      -11.69     31.33 o 
 -18   1   2     2644.49     2616.67    111.90 o 
 -17   1   2     1643.79     1763.75     90.35 o 
 -16   1   2     2985.78     3062.92    109.00 o 
 -15   1   2       48.08       26.63     20.62 o 
 -14   1   2     3354.86     3242.45     88.96 o 
 -13   1   2        2.89        1.37     15.82 o 
 -12   1   2     1387.36     1445.75     59.39 o 
 -11   1   2       27.34       21.65     14.25 o 
 -10   1   2     1581.57     1489.90     57.95 o 
  -9   1   2     1943.04     1835.26     47.06 o 
  -8   1   2     1965.28     1929.85     53.30 o 
  -7   1   2      454.90      501.91     25.37 o 
  -6   1   2      120.25       79.00     10.88 o 
  -5   1   2    27841.28    27333.44    240.71 o 
  -4   1   2     1651.50     1506.67     38.61 o 
  -3   1   2    18240.34    17909.02    175.24 o 
  -2   1   2     2935.78     2780.04     52.05 o 
  -1   1   2    16875.82    16647.01    158.85 o 
   0   1   2      247.61      271.01     10.85 o 
   1   1   2       24.64       43.14      5.74 o 
   2   1   2       94.29       50.16      6.38 o 
   3   1   2    48560.06    49828.97    310.55 o 
   4   1   2    22843.37    22678.78    182.46 o 
   5   1   2    14905.64    14125.75    127.36 o 
   6   1   2    34715.80    34648.33    278.74 o 
   7   1   2     5880.09     5708.53     63.90 o 
   8   1   2       68.32       40.50      8.36 o 
   9   1   2      357.93      419.93     19.75 o 
  10   1   2      877.08      800.08     28.56 o 
  11   1   2      261.93      262.37     20.93 o 
  12   1   2     7905.27     8662.43    135.28 o 
  13   1   2      135.74      205.26     36.75 o 
  14   1   2    11412.56    11652.07    158.38 o 
  15   1   2      246.86      236.53     33.71 o 
  16   1   2      852.14      828.40     60.44 o 
  17   1   2       17.11       34.88     25.91 o 
  18   1   2       99.27       41.76     36.24 o 
  19   1   2      202.13       76.87     62.56 o 
  20   1   2       96.07       87.31     65.60 o 
 -19   2   2      472.01      519.08     75.00 o 
 -18   2   2       14.61       37.42     29.03 o 
 -17   2   2        4.40      -21.40     26.49 o 
 -16   2   2      283.00      222.43     40.65 o 
 -15   2   2      318.27      318.99     45.87 o 
 -14   2   2        2.69       -7.59     17.92 o 
 -13   2   2     9168.12     9184.62    161.34 o 
 -12   2   2      884.32      873.52     58.30 o 
 -11   2   2    12308.48    12522.05    202.20 o 
 -10   2   2      296.56      269.85     27.49 o 
  -9   2   2        0.62       -6.53      8.96 o 
  -8   2   2       29.55       25.08     10.30 o 
  -7   2   2     1248.05     1098.41     34.01 o 
  -6   2   2     6305.32     5936.57     82.51 o 
  -5   2   2    10409.61    10353.95    115.13 o 
  -4   2   2    91738.61    91387.13    713.50 o 
  -3   2   2     8309.71     8335.21     97.66 o 
  -2   2   2    58125.45    57713.57    846.03 o 
  -1   2   2      602.91      553.23     19.00 o 
   0   2   2     1596.94     1760.37     25.14 o 
   1   2   2     1046.12     1003.42     21.28 o 
   2   2   2     4102.72     3826.20     43.17 o 
   3   2   2     9079.08     8794.72     67.76 o 
   4   2   2    69306.45    71056.64    488.02 o 
   5   2   2    20836.91    20776.84    153.22 o 
   6   2   2    55609.86    55893.73    401.52 o 
   7   2   2    37495.40    38014.42    305.44 o 
   8   2   2     2664.10     2751.63     49.65 o 
   9   2   2      180.96      190.65     18.29 o 
  10   2   2       13.73       -9.65      9.65 o 
  11   2   2      791.17      801.38     36.89 o 
  12   2   2      140.80      119.82     15.01 o 
  13   2   2    22443.34    22293.94    351.73 o 
  14   2   2      168.84      198.16     25.56 o 
  15   2   2    16451.90    16390.36    224.57 o 
  16   2   2      252.64      233.51     34.18 o 
  17   2   2     1187.89     1164.93     73.40 o 
  18   2   2        2.46       -1.88     31.29 o 
  19   2   2        0.91      -12.58     35.75 o 
  20   2   2       62.16       59.52     54.24 o 
  21   2   2     1752.10     1842.88    173.48 o 
 -18   3   2      865.88      807.88    123.01 o 
 -17   3   2       24.17       -3.00     28.40 o 
 -16   3   2       28.62        1.56     47.60 o 
 -15   3   2      251.47      227.85     45.79 o 
 -14   3   2      789.64      775.92     65.49 o 
 -13   3   2       18.17       27.45     20.68 o 
 -12   3   2    12803.29    12670.84    196.92 o 
 -11   3   2     1733.93     1595.10     97.11 o 
 -10   3   2     6751.91     6401.27    148.33 o 
  -9   3   2       47.50       36.12     14.45 o 
  -8   3   2      327.68      351.15     29.07 o 
  -7   3   2      631.86      630.97     36.03 o 
  -6   3   2      742.31      706.07     33.21 o 
  -5   3   2     5125.58     5144.64     74.93 o 
  -4   3   2     4083.64     3895.56     52.84 o 
  -3   3   2    35718.92    35557.62    361.25 o 
  -2   3   2      887.25      915.13     28.24 o 
  -1   3   2      401.84      389.90     39.56 o 
   0   3   2        0.01       -5.53      5.53 o 
   1   3   2    17292.24    18020.60    157.79 o 
   2   3   2    15255.12    15573.76    141.23 o 
   3   3   2      216.29      237.34      9.43 o 
   4   3   2      113.02      146.92      7.88 o 
   5   3   2     7841.62     7571.06     66.79 o 
   6   3   2    28367.19    29086.57    208.58 o 
   7   3   2     2167.25     2317.90     74.40 o 
   8   3   2      114.62      120.07     12.50 o 
   9   3   2      332.69      340.07     22.19 o 
  10   3   2    15176.18    15578.55    161.92 o 
  11   3   2        0.72       -5.11      9.62 o 
  12   3   2      116.59      138.38     19.82 o 
  13   3   2        9.68        7.89     13.49 o 
  14   3   2     4490.95     4694.13    100.72 o 
  15   3   2      398.40      402.33     38.97 o 
  16   3   2      536.79      442.34     45.07 o 
  17   3   2       28.62       21.52     22.15 o 
  18   3   2     1031.94     1041.64     71.62 o 
  19   3   2     1723.40     1754.84    121.77 o 
  20   3   2     1302.04     1300.65    199.18 o 
 -18   4   2       64.50      142.25     55.81 o 
 -17   4   2     1348.05     1374.65    101.18 o 
 -16   4   2       39.28       48.94     35.39 o 
 -15   4   2     5818.44     6281.92    204.28 o 
 -14   4   2        3.02        4.01     22.32 o 
 -13   4   2       19.88       35.26     20.54 o 
 -12   4   2       52.39       28.94     21.07 o 
 -11   4   2     2632.74     2754.79     81.09 o 
 -10   4   2     2559.54     2504.07     74.77 o 
  -9   4   2      928.44      915.13     51.63 o 
  -8   4   2     5317.09     4929.76    100.46 o 
  -7   4   2    10244.73    10241.51    140.75 o 
  -6   4   2    24719.39    24253.45    238.28 o 
  -5   4   2     3573.87     3548.98     47.00 o 
  -4   4   2     1977.05     2113.48     50.13 o 
  -3   4   2      326.87      331.86     25.50 o 
  -2   4   2      747.05      842.68     21.82 o 
  -1   4   2       23.29       42.16      8.04 o 
   0   4   2     3603.54     3795.67     50.08 o 
   1   4   2     6174.79     5900.69     65.52 o 
   2   4   2    41551.46    44905.16    380.62 o 
   3   4   2     4011.86     3757.78     38.81 o 
   4   4   2    52636.36    54339.43    373.50 o 
   5   4   2      119.88      102.33      7.10 o 
   6   4   2      184.30      218.09     11.68 o 
   7   4   2      157.05      211.65     12.68 o 
   8   4   2      169.92      192.61     16.03 o 
   9   4   2    14486.40    14224.67    143.79 o 
  10   4   2     2629.98     2672.27     53.15 o 
  11   4   2    31407.37    31237.50    280.50 o 
  12   4   2       23.64       38.76     19.59 o 
  13   4   2     5888.18     5987.47    101.99 o 
  14   4   2      170.23      176.26     25.06 o 
  15   4   2      143.94      146.83     24.50 o 
  16   4   2      650.31      606.85     45.39 o 
  17   4   2     1991.07     2104.76     82.93 o 
  18   4   2     1450.22     1515.21     82.97 o 
  19   4   2     5286.31     5537.86    225.59 o 
 -17   5   2        7.61       33.61     32.24 o 
 -16   5   2     4660.18     4631.78    241.60 o 
 -15   5   2        4.17       49.97     38.19 o 
 -14   5   2     9986.91    10191.81    276.81 o 
 -13   5   2       65.12       16.48     21.86 o 
 -12   5   2      971.54      981.12     78.82 o 
 -11   5   2      169.98      133.10     26.34 o 
 -10   5   2      195.83      269.48     34.41 o 
  -9   5   2     4766.43     4491.13    128.93 o 
  -8   5   2      617.22      627.21     46.46 o 
  -7   5   2    16218.80    15953.84    278.86 o 
  -6   5   2    12015.61    11829.96    169.51 o 
  -5   5   2    35483.36    35735.10    293.39 o 
  -4   5   2      635.79      712.88     29.57 o 
  -3   5   2      144.77      137.98     15.23 o 
  -2   5   2      151.43      138.50     14.08 o 
  -1   5   2     1255.88     1421.79     30.50 o 
   0   5   2     1735.41     1669.25     32.72 o 
   1   5   2    12740.25    12916.89    129.11 o 
   2   5   2    11444.52    11790.96     98.02 o 
   3   5   2    72648.72    73828.15    621.01 o 
   4   5   2     6635.59     6400.77     59.77 o 
   5   5   2     3785.89     3659.65     41.67 o 
   6   5   2     3481.71     3805.39     43.72 o 
   7   5   2      124.35      144.47     11.11 o 
   8   5   2      330.38      352.13     17.56 o 
   9   5   2      515.50      494.06     17.96 o 
  10   5   2     6263.45     6277.61     69.29 o 
  11   5   2      134.55      150.46     13.79 o 
  12   5   2    24700.59    24928.48    234.58 o 
  13   5   2        8.32       16.25     12.25 o 
  14   5   2      633.39      719.11     43.64 o 
  15   5   2      180.83      155.18     24.70 o 
  16   5   2      631.42      593.58     44.19 o 
  17   5   2     1221.08     1358.79     68.59 o 
  18   5   2      358.29      322.65     53.86 o 
 -17   6   2       85.12       96.46     56.29 o 
 -16   6   2       18.42       26.67     36.60 o 
 -15   6   2     6207.68     6270.17    252.42 o 
 -14   6   2      132.19      180.05     78.69 o 
 -13   6   2     1883.76     1714.11    102.87 o 
 -12   6   2      113.38       71.89     27.53 o 
 -11   6   2       88.26       79.09     27.20 o 
 -10   6   2      791.37      818.09     59.82 o 
  -9   6   2      114.59      152.78     28.06 o 
  -8   6   2     3140.13     3050.49     91.21 o 
  -7   6   2      178.90      186.95     27.52 o 
  -6   6   2     2611.43     2487.71     46.30 o 
  -5   6   2     5742.18     5592.11     89.77 o 
  -4   6   2     8418.41     8471.75    108.11 o 
  -3   6   2      422.80      408.00     24.38 o 
  -2   6   2    29579.30    29798.51    255.91 o 
  -1   6   2       61.65       65.52      9.89 o 
   0   6   2    28333.59    31288.77    249.48 o 
   1   6   2      558.79      507.03     19.24 o 
   2   6   2     9541.78     9224.37     83.06 o 
   3   6   2     4636.81     4801.15     63.56 o 
   4   6   2      858.01      622.43     71.36 o 
   5   6   2     5222.71     5544.75     62.78 o 
   6   6   2     5160.77     5435.75     53.47 o 
   7   6   2    15094.40    15480.10    118.75 o 
   8   6   2     1383.77     1377.40     24.36 o 
   9   6   2     6911.62     7060.38     78.84 o 
  10   6   2        5.45        9.13      7.19 o 
  11   6   2    16676.62    16093.16    139.71 o 
  12   6   2        2.33        5.81      7.75 o 
  13   6   2      350.20      330.38     17.75 o 
  14   6   2      133.29      134.72     21.77 o 
  15   6   2     3616.92     3862.09     88.90 o 
  16   6   2     2176.57     2321.19    104.21 o 
  17   6   2     4015.39     3800.82    228.22 o 
  18   6   2     3841.68     4181.95    191.04 o 
 -16   7   2     1578.55     1779.61    174.15 o 
 -15   7   2        0.08       30.23     33.83 o 
 -14   7   2      144.70      121.84     45.94 o 
 -13   7   2       73.10       39.72     35.61 o 
 -12   7   2      840.58      792.01     67.22 o 
 -11   7   2     3029.01     2868.73    102.65 o 
 -10   7   2     4379.66     4214.62    121.75 o 
  -9   7   2     7067.96     7121.02    157.31 o 
  -8   7   2    11330.89    10926.96    234.08 o 
  -7   7   2      723.36      618.77     89.03 o 
  -6   7   2      278.36      297.11     26.36 o 
  -5   7   2       68.60       36.39     12.83 o 
  -4   7   2      460.03      403.06     28.74 o 
  -3   7   2     6529.74     6403.87     90.77 o 
  -2   7   2        8.88       33.83      9.80 o 
  -1   7   2    17301.54    15709.43    146.72 o 
   0   7   2    17525.82    17890.70    159.49 o 
   1   7   2    39480.95    41117.05    319.27 o 
   2   7   2     3077.33     3107.88     41.60 o 
   3   7   2     1924.67     2084.91     25.79 o 
   4   7   2        0.94       13.78      9.53 o 
   5   7   2     1809.22     1791.22     48.98 o 
   6   7   2     1044.02      722.18     31.12 o 
   7   7   2    15101.05    16032.92    145.75 o 
   8   7   2    72125.16    72695.79    479.65 o 
   9   7   2     2546.33     2862.22     53.96 o 
  10   7   2    25840.54    25793.81    185.73 o 
  11   7   2      228.37      232.24     14.72 o 
  12   7   2      410.04      360.33     18.52 o 
  13   7   2      115.88      109.18     13.94 o 
  14   7   2     3635.50     3707.45     53.50 o 
  15   7   2     1214.75     1284.37    112.27 o 
  16   7   2     8885.81     9476.35    284.66 o 
  17   7   2     8315.91     8883.54    729.95 o 
  18   7   2     4065.37     4076.25    189.52 o 
 -16   8   2        1.14       43.78     53.73 o 
 -15   8   2     1796.44     2033.04    123.15 o 
 -14   8   2      224.82      234.64     50.02 o 
 -13   8   2       15.44       28.55     34.86 o 
 -12   8   2       10.88       25.94     31.40 o 
 -11   8   2      931.86      704.46     66.07 o 
 -10   8   2     3338.59     3334.26    111.13 o 
  -9   8   2    12377.17    12313.60    225.78 o 
  -8   8   2    15147.02    15122.28    250.10 o 
  -7   8   2     6771.05     6604.68    145.47 o 
  -6   8   2      260.49      294.81     35.01 o 
  -5   8   2      134.76       81.81     17.52 o 
  -4   8   2      229.48      167.44     22.79 o 
  -3   8   2      159.23      140.35     17.70 o 
  -2   8   2     6693.46     6573.98     81.55 o 
  -1   8   2      839.32      790.40     31.47 o 
   0   8   2    28496.28    27909.97    255.27 o 
   1   8   2     7919.57     7938.17     90.87 o 
   2   8   2    20502.27    20769.82    176.62 o 
   3   8   2     4973.49     5590.53     51.18 o 
   4   8   2      575.48      691.99     31.52 o 
   5   8   2     1396.28     1503.63     49.03 o 
   6   8   2        5.37        6.98      8.27 o 
   7   8   2     6741.96     6583.39    105.77 o 
   8   8   2     1231.33     1766.12     82.98 o 
   9   8   2    56741.34    56590.78    382.63 o 
  10   8   2        9.23       74.53     19.04 o 
  11   8   2      318.03      302.02     15.66 o 
  12   8   2      604.99      607.90     26.54 o 
  13   8   2     8135.90     8206.93    136.30 o 
  14   8   2        2.78      -19.60     25.95 o 
  15   8   2        3.31       -0.13     25.76 o 
  16   8   2      426.22      405.85     69.55 o 
  17   8   2     2995.97     3177.33    172.22 o 
  18   8   2    10045.24    10435.96    449.80 o 
  19   8   2       70.07       45.18     72.83 o 
 -15   9   2        2.96      -24.33     48.68 o 
 -14   9   2        1.21        8.06     35.13 o 
 -13   9   2        3.50       38.04     38.29 o 
 -12   9   2     1432.13     1408.85    121.51 o 
 -11   9   2     1012.80      980.09     76.68 o 
 -10   9   2       17.55       24.52     22.49 o 
  -9   9   2      437.70      466.72     49.48 o 
  -8   9   2     3585.96     3537.50    110.76 o 
  -7   9   2     2227.40     2082.79     82.54 o 
  -6   9   2        1.96       -3.09     14.36 o 
  -5   9   2    10351.23    10056.07    154.00 o 
  -4   9   2      442.23      440.97     35.85 o 
  -3   9   2     8976.90     9020.86    102.65 o 
  -2   9   2        4.19        7.80      9.12 o 
  -1   9   2        1.06       54.48     11.31 o 
   0   9   2     2691.03     2870.05     51.55 o 
   1   9   2     4048.77     3911.81     53.70 o 
   2   9   2       22.30       22.40      7.47 o 
   3   9   2     1344.52     1385.83     25.13 o 
   4   9   2    10007.75    10121.28    117.96 o 
   5   9   2     6793.43     6982.13    109.01 o 
   6   9   2    30907.03    31429.44    334.04 o 
   7   9   2      575.43      598.53     23.34 o 
   8   9   2        0.68        2.41     11.58 o 
   9   9   2        1.15       26.34     18.88 o 
  10   9   2      695.49      651.24     25.39 o 
  11   9   2       39.94       22.65     13.15 o 
  12   9   2     4285.83     4553.51     91.47 o 
  13   9   2      979.03     1022.54     47.26 o 
  14   9   2    14549.49    14614.93    241.75 o 
  15   9   2     8119.48     8280.17    130.18 o 
  16   9   2     2707.69     2661.12     63.38 o 
  17   9   2       20.00       16.45     15.42 o 
  18   9   2     1040.13     1094.94     55.48 o 
  19   9   2      263.87       66.91     77.01 o 
 -14  10   2      201.42       29.44     59.63 o 
 -13  10   2     3058.40     3154.06    148.31 o 
 -12  10   2     2481.56     2433.03    165.03 o 
 -11  10   2     5078.91     5249.83    289.20 o 
 -10  10   2     5154.32     5286.67    151.02 o 
  -9  10   2      761.02      654.60     60.11 o 
  -8  10   2        1.86      -16.17     17.99 o 
  -7  10   2        0.42       -6.24     14.11 o 
  -6  10   2       75.20       54.82     17.84 o 
  -5  10   2      241.36      218.16     27.63 o 
  -4  10   2    15244.92    14895.73    202.02 o 
  -3  10   2       41.69       72.36     14.97 o 
  -2  10   2    32216.63    33012.10    265.96 o 
  -1  10   2      975.11      979.03     33.15 o 
   0  10   2      869.51      889.60     31.28 o 
   1  10   2      142.53      169.30     14.31 o 
   2  10   2      208.52      238.06     15.94 o 
   3  10   2     4927.05     5064.50     66.06 o 
   4  10   2    13613.42    14395.59    101.39 o 
   5  10   2    50095.43    49679.14    506.38 o 
   6  10   2    14535.68    14915.74    190.77 o 
   7  10   2    33995.83    33773.56    390.60 o 
   8  10   2      419.97      456.45     32.95 o 
   9  10   2     1503.52     1473.11     52.07 o 
  10  10   2     1069.94     1026.98     47.11 o 
  11  10   2     3052.05     2928.69    104.41 o 
  12  10   2       89.75       83.23     20.32 o 
  13  10   2     7218.86     7390.29    156.40 o 
  14  10   2     5279.15     5396.02    205.79 o 
  15  10   2    12436.92    12852.91    231.58 o 
  16  10   2     5407.34     5587.10    106.94 o 
  17  10   2     1723.10     1772.52     55.44 o 
  18  10   2      417.64      356.16     42.88 o 
  19  10   2        3.13        5.77     20.62 o 
  20  10   2       14.23       22.87     22.83 o 
 -14  11   2       99.76      172.56     70.57 o 
 -13  11   2      447.09      346.91     62.58 o 
 -12  11   2     4004.05     4179.22    253.95 o 
 -11  11   2     1808.99     1687.77    121.04 o 
 -10  11   2     3259.78     3230.50    340.70 o 
  -9  11   2      755.50      538.19     57.13 o 
  -8  11   2       55.31       32.20     25.42 o 
  -7  11   2      643.28      640.19     49.98 o 
  -6  11   2        8.01       -1.13     16.69 o 
  -5  11   2      133.18       92.92     21.74 o 
  -4  11   2        1.60        8.59     16.00 o 
  -3  11   2    22517.36    22331.20    271.19 o 
  -2  11   2     1395.34     1468.43     49.54 o 
  -1  11   2    18761.56    19199.10    174.81 o 
   0  11   2      811.83      897.82     32.31 o 
   1  11   2     1462.33     1648.00     34.86 o 
   2  11   2     1626.08     1693.93     34.95 o 
   3  11   2       37.06       43.74      7.59 o 
   4  11   2      455.53      441.76     27.03 o 
   5  11   2      694.25      810.30     39.87 o 
   6  11   2    18730.61    18230.94    259.53 o 
   7  11   2      749.61     1018.02    110.48 o 
   8  11   2     4815.48     4472.64     72.78 o 
   9  11   2      180.37      138.82     23.86 o 
  10  11   2     4856.47     4770.47    100.39 o 
  11  11   2     1599.62     1540.53     56.00 o 
  12  11   2     3184.05     3205.24     88.98 o 
  13  11   2       14.15       17.46     20.35 o 
  14  11   2     1596.39     1366.52     69.42 o 
  15  11   2     4820.54     5130.03    133.60 o 
  16  11   2      973.86      880.02     45.45 o 
  17  11   2      128.09      123.68     21.60 o 
  18  11   2       13.81        9.05     15.87 o 
  19  11   2     2378.00     2580.42    104.62 o 
  20  11   2       85.58       79.42     32.09 o 
  21  11   2     1267.47     1309.33     83.07 o 
 -13  12   2      239.77      188.94     78.74 o 
 -12  12   2        0.05      -33.17     35.90 o 
 -11  12   2      604.85      708.12     82.38 o 
 -10  12   2      641.75      640.99    149.23 o 
  -9  12   2       11.79        4.61     34.13 o 
  -8  12   2      478.45      526.44     57.25 o 
  -7  12   2      678.94      682.69     50.90 o 
  -6  12   2    10891.84    10978.82    179.19 o 
  -5  12   2       72.09       71.15     22.21 o 
  -4  12   2     2223.57     2154.58     69.61 o 
  -3  12   2      275.93      230.30     32.77 o 
  -2  12   2     1806.78     1932.86     49.25 o 
  -1  12   2      484.27      458.35     34.42 o 
   0  12   2      528.89      484.25     26.72 o 
   1  12   2     5473.94     5677.66     79.47 o 
   2  12   2    10773.13    11274.19    106.40 o 
   3  12   2    22933.12    23480.09    270.53 o 
   4  12   2     5838.00     5887.11    110.05 o 
   5  12   2     3089.05     3273.20     86.74 o 
   6  12   2       20.09       11.36     14.98 o 
   7  12   2       26.64       16.75     17.74 o 
   8  12   2        0.68       19.20     15.09 o 
   9  12   2     1992.65     1884.72     68.54 o 
  10  12   2      196.54      144.05     37.21 o 
  11  12   2    17896.82    18525.27    274.40 o 
  12  12   2     2520.91     2590.67     94.95 o 
  13  12   2     7268.44     7182.44    199.18 o 
  14  12   2      356.41      392.27     59.82 o 
  15  12   2       20.00       45.28     31.47 o 
  16  12   2        6.37       20.57     23.25 o 
  17  12   2       60.40       60.69     21.13 o 
  18  12   2     1640.58     1635.70     65.97 o 
  19  12   2      309.22      258.51     32.31 o 
  20  12   2     6828.28     7210.61    279.23 o 
  21  12   2       61.30       25.75     34.70 o 
 -12  13   2     1143.40     1036.71    158.98 o 
 -11  13   2      517.04      486.74    105.03 o 
 -10  13   2        5.69       10.47     31.59 o 
  -9  13   2      174.29      160.70     72.43 o 
  -8  13   2      425.70      326.96     44.53 o 
  -7  13   2     5525.06     5517.23    117.88 o 
  -6  13   2      356.65      368.47     40.02 o 
  -5  13   2    18229.97    18202.56    253.37 o 
  -4  13   2       80.01       77.79     24.76 o 
  -3  13   2     2314.78     2528.94     76.52 o 
  -2  13   2        2.09        8.78     13.99 o 
  -1  13   2      540.00      485.41     31.00 o 
   0  13   2      117.54      103.34     18.82 o 
   1  13   2     4226.42     4491.88    101.80 o 
   2  13   2    11908.53    11287.34    300.44 o 
   3  13   2    10881.94    11163.71    178.50 o 
   4  13   2    33070.16    33181.80    512.67 o 
   5  13   2     2508.77     2582.94     73.18 o 
   6  13   2       68.24       58.94     19.22 o 
   7  13   2        8.14       12.85     15.61 o 
   8  13   2     1119.39     1147.13     56.67 o 
   9  13   2      690.09      700.81     40.18 o 
  10  13   2     5178.09     5208.38    137.40 o 
  11  13   2     1272.18     1384.88     90.09 o 
  12  13   2    13627.34    13836.53    263.64 o 
  13  13   2     5626.38     5474.84    149.27 o 
  14  13   2     2370.31     2297.47    102.46 o 
  15  13   2        6.44        8.46     21.47 o 
  16  13   2      125.16      109.71     29.35 o 
  17  13   2     2190.69     2311.45     78.20 o 
  18  13   2      439.65      386.27     41.70 o 
  19  13   2      409.67      401.88     41.90 o 
  20  13   2       47.21       20.85     32.43 o 
  21  13   2     4201.89     4352.15    179.61 o 
 -11  14   2        0.66       57.01     54.60 o 
 -10  14   2     1107.43     1148.98    105.92 o 
  -9  14   2      165.55       90.12     40.42 o 
  -8  14   2     1172.12     1194.80    154.09 o 
  -7  14   2        2.92       -8.50     18.34 o 
  -6  14   2     4194.93     4211.01    100.73 o 
  -5  14   2      169.66      180.51     32.77 o 
  -4  14   2     3340.16     3334.27     86.88 o 
  -3  14   2       50.99       49.42     22.89 o 
  -2  14   2       13.98       27.38     14.99 o 
  -1  14   2     3192.67     3259.99     80.30 o 
   0  14   2     1768.13     1919.10     79.74 o 
   1  14   2     5051.46     4795.03    128.71 o 
   2  14   2      337.59      275.90     38.99 o 
   3  14   2      638.31      520.94     45.00 o 
   4  14   2     2152.43     2215.83    163.55 o 
   5  14   2      731.31      719.08     62.58 o 
   6  14   2        7.33       68.77     24.05 o 
   7  14   2    14926.13    14585.31    270.24 o 
   8  14   2        6.00       31.21     19.91 o 
   9  14   2     8666.57     9069.23    159.24 o 
  10  14   2       73.50       66.42     24.45 o 
  11  14   2       21.17       22.30     22.85 o 
  12  14   2     2533.10     2227.38    108.06 o 
  13  14   2      144.02      102.66     29.69 o 
  14  14   2      122.16       73.03     27.96 o 
  15  14   2      179.73      196.05     36.11 o 
  16  14   2     2964.72     2965.87    113.91 o 
  17  14   2     1679.64     1723.99     79.93 o 
  18  14   2     4703.00     4883.27    133.35 o 
  19  14   2       92.38      113.76     28.05 o 
  20  14   2        9.46       15.01     22.04 o 
  21  14   2      189.85      150.33     31.73 o 
 -10  15   2     1079.98     1148.30    120.98 o 
  -9  15   2     6622.80     6886.28    220.69 o 
  -8  15   2      851.88      865.61    175.42 o 
  -7  15   2     5260.21     5553.88    130.41 o 
  -6  15   2      250.35      199.68     44.01 o 
  -5  15   2        4.70       -3.31     22.88 o 
  -4  15   2        2.01       -5.84     21.80 o 
  -3  15   2     1126.01     1211.83    121.31 o 
  -2  15   2     1171.24     1490.44    157.11 o 
  -1  15   2     9277.61     9601.08    351.05 o 
   0  15   2    10339.60    10549.07    213.55 o 
   1  15   2     8427.67     8340.03    184.67 o 
   2  15   2    11529.34    11197.95    222.83 o 
   3  15   2      813.01      679.03     52.35 o 
   4  15   2        5.71       25.38     21.08 o 
   5  15   2     1173.83     1075.16     75.97 o 
   6  15   2     3508.84     3553.65    133.43 o 
   7  15   2      268.79      165.94     34.07 o 
   8  15   2    20098.03    20117.49    326.57 o 
   9  15   2      456.83      671.86     56.19 o 
  10  15   2    19799.71    19729.31    406.83 o 
  11  15   2      698.61      718.89     76.22 o 
  12  15   2     1216.57     1283.77    100.40 o 
  13  15   2      138.70      254.33     80.25 o 
  14  15   2      220.83      196.95     67.76 o 
  15  15   2      591.42      645.98     84.50 o 
  16  15   2     2359.85     2164.26    107.97 o 
  17  15   2    12708.76    13393.09    507.63 o 
  18  15   2     2359.17     2231.54     96.92 o 
  19  15   2     6989.07     7302.42    174.94 o 
  20  15   2      186.25      145.59     42.57 o 
  21  15   2        3.70       30.83     25.21 o 
  -9  16   2      827.16      704.56     88.07 o 
  -8  16   2    10931.89    11892.56    433.52 o 
  -7  16   2      166.00      179.43     68.90 o 
  -6  16   2     4995.17     5668.22    190.33 o 
  -5  16   2       44.09       39.90     41.84 o 
  -4  16   2        8.81        4.38     34.25 o 
  -3  16   2       60.35       14.99     51.31 o 
  -2  16   2      651.92      489.82     98.22 o 
  -1  16   2     1102.57     1120.46     96.23 o 
   0  16   2    10367.22    10461.12    224.06 o 
   1  16   2     9601.19     9478.72    206.00 o 
   2  16   2     5267.29     5116.58    192.56 o 
   3  16   2      666.17      631.15     53.42 o 
   4  16   2      393.50      380.22     44.22 o 
   5  16   2      581.05      548.45     58.60 o 
   6  16   2     1166.29      986.68     74.01 o 
   7  16   2     1547.09     1529.14     82.25 o 
   8  16   2       14.51       36.16     23.63 o 
   9  16   2     7399.40     7341.18    170.79 o 
  10  16   2     1291.15     1424.84     69.81 o 
  11  16   2     3941.88     3593.01    159.52 o 
  12  16   2       64.47       50.54     38.91 o 
  13  16   2       24.55       63.15     32.66 o 
  14  16   2     1535.06     1217.92    103.50 o 
  15  16   2        1.39        6.13     28.24 o 
  16  16   2      283.44      249.63     52.41 o 
  17  16   2      522.07      498.07     57.28 o 
  18  16   2     4378.78     4358.26    137.43 o 
  19  16   2      111.25       84.24     33.47 o 
  20  16   2      362.98      321.70    118.53 o 
  21  16   2       18.52       34.29     38.65 o 
  -8  17   2       37.96        1.99     69.85 o 
  -7  17   2     1738.14     1690.87    212.63 o 
  -6  17   2      586.68      676.48    100.15 o 
  -5  17   2      304.17      260.25     77.27 o 
  -4  17   2      180.58      294.03     82.85 o 
  -3  17   2     3393.10     3639.85    222.26 o 
  -2  17   2     1671.50     1734.44    179.92 o 
  -1  17   2      534.72      503.21     70.50 o 
   0  17   2      518.26      500.86     62.41 o 
   1  17   2      824.74      809.05     69.39 o 
   2  17   2     1671.31     1635.90     81.81 o 
   3  17   2       22.02       32.89     25.74 o 
   4  17   2     3873.15     3805.30    111.92 o 
   5  17   2      581.69      574.75     61.97 o 
   6  17   2     7492.67     7744.03    192.99 o 
   7  17   2       34.62       25.61     25.79 o 
   8  17   2     1146.75      998.52     91.03 o 
   9  17   2      505.68      511.12     54.84 o 
  10  17   2      496.20      517.01     50.41 o 
  11  17   2      398.90      280.82     57.24 o 
  12  17   2      933.25      959.89     96.09 o 
  13  17   2     2811.19     2938.36    142.66 o 
  14  17   2     4362.52     4260.80    173.72 o 
  15  17   2     6745.44     6872.08    654.20 o 
  16  17   2     1113.15      983.41    121.91 o 
  17  17   2      474.67      303.21     52.36 o 
  18  17   2      287.67      226.99     45.79 o 
  19  17   2        1.95       -6.78     24.51 o 
  20  17   2      236.72      178.41     42.34 o 
  -6  18   2       63.32       73.82     54.59 o 
  -5  18   2      263.47      150.74     68.80 o 
  -4  18   2     2814.12     2706.32    191.74 o 
  -3  18   2     2265.14     2306.89    182.44 o 
  -2  18   2     8373.19     8947.13    380.65 o 
  -1  18   2     2310.01     2645.10    201.84 o 
   0  18   2     2155.19     2187.14     97.84 o 
   1  18   2      361.17      457.52     55.72 o 
   2  18   2       38.66      -10.41     26.97 o 
   3  18   2       26.35       45.61     22.98 o 
   4  18   2      212.44      138.22     34.17 o 
   5  18   2     7082.66     6997.31    182.82 o 
   6  18   2       14.49       17.27     40.50 o 
   7  18   2    18300.77    18740.87    341.83 o 
   8  18   2      151.62      169.19     51.20 o 
   9  18   2     1216.43     1294.87     87.92 o 
  10  18   2       19.30        5.82     23.23 o 
  11  18   2       16.34       11.12     32.38 o 
  12  18   2       17.82      -10.42     36.94 o 
  13  18   2     2685.48     2433.49    134.97 o 
  14  18   2     4453.32     4740.86    273.26 o 
  15  18   2     2967.19     3008.61    153.18 o 
  16  18   2     7208.78     7367.98    313.31 o 
  17  18   2      551.04      536.76    122.13 o 
  18  18   2      258.73      102.48     39.54 o 
  19  18   2      215.17       66.58     51.11 o 
  20  18   2       50.19        8.80     30.23 o 
  -5  19   2      261.42      225.49     77.27 o 
  -4  19   2        0.86       17.69     61.92 o 
  -3  19   2     3068.50     3142.69    214.57 o 
  -2  19   2      581.64      598.47    123.15 o 
  -1  19   2     3801.87     3835.55    246.82 o 
   0  19   2      889.43      949.05     99.17 o 
   1  19   2       27.25       14.65     28.73 o 
   2  19   2     1744.06     1718.14     88.37 o 
   3  19   2        4.30       14.20     27.68 o 
   4  19   2      278.58      195.66     38.65 o 
   5  19   2        5.46       48.09     33.03 o 
   6  19   2     5306.29     5391.18    161.24 o 
   7  19   2      808.83      831.82    100.32 o 
   8  19   2     5273.64     4810.44    194.04 o 
   9  19   2      153.81      152.90     39.41 o 
  10  19   2       48.79       72.62     30.96 o 
  11  19   2     1327.73     1305.81    118.11 o 
  12  19   2      579.24      404.86     70.18 o 
  13  19   2        4.71       -5.37     44.42 o 
  14  19   2        8.91       16.93     35.97 o 
  15  19   2     5637.28     5358.03    272.32 o 
  16  19   2      102.55       98.24     53.97 o 
  17  19   2      762.58      634.02     76.37 o 
  18  19   2      101.56       76.32     38.64 o 
  19  19   2     1225.31     1133.63    194.94 o 
  -4  20   2     1383.86     1822.14    182.15 o 
  -3  20   2        4.10       -8.10     50.85 o 
  -2  20   2       18.90      -42.52     54.58 o 
  -1  20   2       42.49       69.77     67.51 o 
   0  20   2      165.71      143.28     63.47 o 
   1  20   2       31.99       24.98     29.87 o 
   2  20   2     1308.04     1439.97     88.01 o 
   3  20   2     6291.43     6301.30    160.46 o 
   4  20   2      189.42      162.43     66.55 o 
   5  20   2     2894.08     2842.43    120.85 o 
   6  20   2      459.93      489.99     63.03 o 
   7  20   2      290.55      322.78     70.23 o 
   8  20   2      590.26      373.41    106.51 o 
   9  20   2      371.42      356.74     54.64 o 
  10  20   2      815.93      914.57     77.52 o 
  11  20   2     4779.10     4847.05    244.37 o 
  12  20   2     6239.54     6140.42    329.05 o 
  13  20   2     3358.27     3117.47    180.23 o 
  14  20   2     4424.17     4287.92    364.59 o 
  15  20   2      252.74      184.39     76.71 o 
  16  20   2       68.57       33.75     61.00 o 
  17  20   2      565.06      440.57    167.42 o 
  18  20   2      690.53      670.70    177.15 o 
  19  20   2      400.96      312.55     84.34 o 
  -2  21   2      165.53      120.64     73.22 o 
  -1  21   2      105.62       91.49     55.16 o 
   0  21   2       14.58        6.51     45.48 o 
   1  21   2      299.24      274.65     62.41 o 
   2  21   2     2625.27     2483.35    117.31 o 
   3  21   2      551.81      612.62     62.21 o 
   4  21   2    10670.04    10523.41    282.20 o 
   5  21   2      147.34      178.27     49.64 o 
   6  21   2     3843.21     3728.48    142.66 o 
   7  21   2      298.89      193.17     46.07 o 
   8  21   2       96.50       49.22     58.54 o 
   9  21   2       77.84      101.35     50.56 o 
  10  21   2      412.32      334.60     64.68 o 
  11  21   2     1727.97     1739.98     83.61 o 
  12  21   2     2867.10     2636.54    162.06 o 
  13  21   2     8868.69     9494.27    316.84 o 
  14  21   2     1104.45     1077.06    167.74 o 
  15  21   2       24.22       32.13     51.54 o 
  16  21   2      189.35      240.67     58.71 o 
  17  21   2      637.28      560.43    112.72 o 
  18  21   2      529.88      382.16     95.26 o 
   0  22   2      251.57      183.62    111.36 o 
   1  22   2      397.57      293.30     65.13 o 
   2  22   2       10.96       66.64     34.75 o 
   3  22   2      733.05      684.45     65.92 o 
   4  22   2        2.07       12.84     32.36 o 
   5  22   2     1967.35     1722.67    120.18 o 
   6  22   2        2.67        5.27     33.82 o 
   7  22   2       10.50       -8.06     33.08 o 
   8  22   2      403.76      506.67     81.43 o 
   9  22   2     2200.74     2357.30    116.30 o 
  10  22   2     1747.87     1833.38    126.16 o 
  11  22   2      227.96      234.61     48.71 o 
  12  22   2       38.49       78.29     75.01 o 
  13  22   2      271.08      143.05     84.48 o 
  15  22   2        2.53       22.55     55.59 o 
  16  22   2     1735.25     1843.65    205.03 o 
  17  22   2       12.04       33.56     58.91 o 
   2  23   2     2839.29     2776.64    183.50 o 
   3  23   2       83.17       33.60     34.81 o 
   4  23   2      225.24      154.80     42.44 o 
   5  23   2      231.62      137.21     70.91 o 
   6  23   2      323.24      290.10     70.66 o 
   7  23   2       21.68       90.21     41.01 o 
   8  23   2     3801.98     3890.25    366.00 o 
   9  23   2     2356.11     2199.31    118.29 o 
  10  23   2     4815.93     4726.71    157.46 o 
  11  23   2     4079.86     4151.94    310.15 o 
  12  23   2      501.83      247.79    103.74 o 
  13  23   2       59.32       73.54     70.12 o 
  14  23   2      441.59      321.10    107.61 o 
  15  23   2      214.83       95.35     72.66 o 
   6  24   2      298.61      174.04     51.15 o 
   7  24   2      120.65      114.07     44.79 o 
   8  24   2       27.45       57.71     41.23 o 
   9  24   2     2341.44     2272.13    145.66 o 
  10  24   2     2515.58     2668.86    124.19 o 
  11  24   2     1494.62     1502.45    138.77 o 
  12  24   2      678.03      649.04    277.33 o 
 -12 -23   3        0.24       -4.83     47.61 o 
 -11 -23   3      250.20      164.07    102.79 o 
 -10 -23   3      635.44      592.82     82.84 o 
  -9 -23   3      405.46      392.15     78.18 o 
  -8 -23   3       41.66       79.69     55.22 o 
  -7 -23   3     3974.28     3690.71    149.40 o 
  -6 -23   3       73.95       90.00     52.81 o 
  -5 -23   3     3169.29     3108.42    142.59 o 
  -4 -23   3       41.89       43.11     38.51 o 
 -14 -22   3     1331.84     1345.35    209.36 o 
 -13 -22   3     4362.87     4499.80    221.32 o 
 -12 -22   3      530.55      535.22    126.95 o 
 -11 -22   3        9.34       -9.45     42.10 o 
 -10 -22   3       50.76       64.32     48.67 o 
  -9 -22   3       48.22       54.41     54.75 o 
  -8 -22   3      343.01      353.61     93.12 o 
  -7 -22   3       68.20       20.08     48.77 o 
  -6 -22   3     6119.59     5910.69    187.46 o 
  -5 -22   3        0.81       54.70     36.60 o 
  -4 -22   3     4681.37     4733.35    186.40 o 
  -3 -22   3      206.36       96.44     39.84 o 
  -2 -22   3      273.62      237.03     47.83 o 
  -1 -22   3      521.08      420.62    144.39 o 
 -16 -21   3      128.23      236.85     67.82 o 
 -15 -21   3        4.58       14.61     44.27 o 
 -14 -21   3     1209.62      981.15    118.05 o 
 -13 -21   3      434.55      391.19     80.86 o 
 -12 -21   3      639.07      669.67    146.62 o 
 -11 -21   3      236.85      173.11     61.46 o 
 -10 -21   3      613.02      568.54     64.81 o 
  -9 -21   3     1678.10     1540.61    129.87 o 
  -8 -21   3      895.29      893.62    108.53 o 
  -7 -21   3      118.77       38.80     46.28 o 
  -6 -21   3       17.84      -27.24     40.76 o 
  -5 -21   3     2100.29     2027.82    116.74 o 
  -4 -21   3       25.13       52.63     38.91 o 
  -3 -21   3       65.38       10.97     32.14 o 
  -2 -21   3      122.47      186.85     52.16 o 
  -1 -21   3     3733.13     3814.62    124.30 o 
   0 -21   3      439.85      292.03     81.33 o 
   1 -21   3       66.07       34.48     49.51 o 
   2 -21   3       88.87      136.97     59.77 o 
 -17 -20   3     3598.38     3676.58    203.83 o 
 -16 -20   3      493.48      444.57     81.35 o 
 -15 -20   3      220.95      253.70     66.82 o 
 -14 -20   3      679.63      660.80    131.30 o 
 -13 -20   3      214.61      159.44     71.75 o 
 -12 -20   3       47.99       70.47     48.36 o 
 -11 -20   3       45.14       43.01     44.55 o 
 -10 -20   3     2656.30     2581.83    111.75 o 
  -9 -20   3     3006.03     3018.58    127.32 o 
  -8 -20   3    11107.89    10731.75    320.30 o 
  -7 -20   3       93.44      158.80     55.14 o 
  -6 -20   3      732.80      651.14     93.47 o 
  -5 -20   3      530.09      689.43     99.28 o 
  -4 -20   3       65.82       41.34     36.36 o 
  -3 -20   3      430.48      403.66     67.01 o 
  -2 -20   3     3206.75     3344.15    117.18 o 
  -1 -20   3     1040.79     1211.46     80.39 o 
   0 -20   3     5702.49     5808.45    243.74 o 
   1 -20   3     2812.76     2750.08    175.01 o 
   2 -20   3     1170.84     1204.17    126.65 o 
   3 -20   3      735.90      678.42    165.00 o 
   4 -20   3       65.72        8.10     52.52 o 
 -18 -19   3     3672.97     3817.85    379.44 o 
 -17 -19   3      105.80      131.05     51.90 o 
 -16 -19   3     5027.16     4869.93    213.39 o 
 -15 -19   3      343.86      300.19     67.62 o 
 -14 -19   3     1078.11     1045.12    116.48 o 
 -13 -19   3      153.76       93.92     48.83 o 
 -12 -19   3      421.81      257.79     64.23 o 
 -11 -19   3      731.99      643.02     92.58 o 
 -10 -19   3      259.34      248.66     43.23 o 
  -9 -19   3     4024.05     4134.74    142.64 o 
  -8 -19   3     1853.63     1928.93    111.43 o 
  -7 -19   3     7854.86     7614.05    259.17 o 
  -6 -19   3       58.34       82.09     50.07 o 
  -5 -19   3       37.91       42.08     77.24 o 
  -4 -19   3       57.00       67.69     48.99 o 
  -3 -19   3     2327.64     2252.42    100.48 o 
  -2 -19   3      119.82      107.37     35.30 o 
  -1 -19   3     1302.23     1370.87     84.68 o 
   0 -19   3      588.98      552.96     56.47 o 
   1 -19   3     2946.55     2988.12    166.36 o 
   2 -19   3     2343.76     2525.83    168.68 o 
   3 -19   3        0.57       35.33     45.71 o 
   4 -19   3      204.34      135.87     57.63 o 
   5 -19   3     1474.83     1623.28    164.15 o 
 -19 -18   3      245.32      216.97     70.57 o 
 -18 -18   3       55.00       71.92     43.08 o 
 -17 -18   3     1273.62     1311.00    125.24 o 
 -16 -18   3        2.63       78.46     43.65 o 
 -15 -18   3      103.82      100.80     66.85 o 
 -14 -18   3       13.97       13.72     40.37 o 
 -13 -18   3     2719.20     2677.87    158.83 o 
 -12 -18   3     2405.25     2497.87    156.47 o 
 -11 -18   3     2004.81     2013.94    187.44 o 
 -10 -18   3      594.01      594.90     55.52 o 
  -9 -18   3      162.37       84.14     33.80 o 
  -8 -18   3      698.84      723.36     71.02 o 
  -7 -18   3      428.60      340.27     87.61 o 
  -6 -18   3      258.65      341.23     66.93 o 
  -5 -18   3       83.59       83.66     74.65 o 
  -4 -18   3     4149.49     3950.61    184.94 o 
  -3 -18   3      354.70      507.33     82.92 o 
  -2 -18   3     4655.34     4470.32    144.61 o 
  -1 -18   3      755.77      805.49     63.54 o 
   0 -18   3       10.77       42.39     29.89 o 
   1 -18   3      139.89      131.90     53.18 o 
   2 -18   3     1188.90     1441.43    131.19 o 
   3 -18   3       11.39       22.41     41.77 o 
   4 -18   3       51.21       19.82     43.63 o 
   5 -18   3    11208.90    12517.38    433.56 o 
   6 -18   3      280.50      394.80     85.07 o 
 -19 -17   3       14.72       78.54     55.84 o 
 -18 -17   3     1689.85     1558.79    132.28 o 
 -17 -17   3     1021.00     1038.22    108.85 o 
 -16 -17   3       10.80       32.35     36.53 o 
 -15 -17   3      364.76      386.81     59.48 o 
 -14 -17   3      279.06      145.52     67.92 o 
 -13 -17   3     3897.14     4131.47    158.02 o 
 -12 -17   3     4366.17     4480.71    191.37 o 
 -11 -17   3    10367.40     9972.17    294.84 o 
 -10 -17   3     2683.37     2875.66    102.65 o 
  -9 -17   3     2823.06     3028.87    112.68 o 
  -8 -17   3      676.07      600.63     62.91 o 
  -7 -17   3      687.93      661.08     95.50 o 
  -6 -17   3     2258.08     2268.77    109.96 o 
  -5 -17   3     1336.04     1303.92    117.87 o 
  -4 -17   3     1857.37     2253.57    136.43 o 
  -3 -17   3    13371.99    13246.50    286.97 o 
  -2 -17   3     3543.96     3776.62    115.91 o 
  -1 -17   3     9040.14     9070.80    186.04 o 
   0 -17   3     3125.38     3410.02    107.39 o 
   1 -17   3       50.75       51.42     29.99 o 
   2 -17   3      267.00      386.92     73.56 o 
   3 -17   3      241.65      311.71     88.19 o 
   4 -17   3     1089.72      914.83    129.65 o 
   5 -17   3      796.22     1076.86    136.01 o 
   6 -17   3     7152.20     7203.65    284.91 o 
 -20 -16   3       49.37       81.61     52.53 o 
 -19 -16   3     5391.24     5885.88    217.53 o 
 -18 -16   3       98.76      109.15     53.02 o 
 -17 -16   3      492.56      295.17    104.19 o 
 -16 -16   3      296.75      272.70     51.81 o 
 -15 -16   3     1016.13      922.33    100.25 o 
 -14 -16   3        7.71        9.62     27.28 o 
 -13 -16   3        2.60       -5.26     29.81 o 
 -12 -16   3     2219.49     2197.81    118.99 o 
 -11 -16   3     3899.54     3959.31    147.43 o 
 -10 -16   3     8140.29     7660.86    244.70 o 
  -9 -16   3      779.89      709.30     61.60 o 
  -8 -16   3     2492.21     2396.00    100.30 o 
  -7 -16   3     1905.55     1961.74    177.54 o 
  -6 -16   3     2264.68     2312.56    102.74 o 
  -5 -16   3      539.14      635.12     86.45 o 
  -4 -16   3     1536.99     1625.45    196.42 o 
  -3 -16   3      885.15      895.26     80.10 o 
  -2 -16   3    10980.16    11121.25    306.18 o 
  -1 -16   3      654.31      707.11     57.34 o 
   0 -16   3     1712.94     1681.90     80.01 o 
   1 -16   3        2.88       48.98     24.28 o 
   2 -16   3      393.13      394.74     94.18 o 
   3 -16   3     2840.69     2987.04    199.70 o 
   4 -16   3      184.92      144.53     61.80 o 
   5 -16   3      804.04      857.58    120.22 o 
   6 -16   3       57.62       11.92     48.30 o 
   7 -16   3     2906.14     2872.17    143.18 o 
 -20 -15   3      793.16      843.85     91.64 o 
 -19 -15   3       80.15       72.67     73.15 o 
 -18 -15   3     1177.88     1193.54    109.58 o 
 -17 -15   3      157.31      136.49     42.40 o 
 -16 -15   3      383.71      335.04     53.88 o 
 -15 -15   3     1806.83     1745.01    105.14 o 
 -14 -15   3     4713.55     4827.90    187.81 o 
 -13 -15   3     2568.24     2456.11    119.13 o 
 -12 -15   3      459.12      461.39     58.98 o 
 -11 -15   3       63.96       72.89     33.55 o 
 -10 -15   3      703.48      651.49     66.89 o 
  -9 -15   3      187.73      128.02     31.20 o 
  -8 -15   3       59.99       67.77     35.14 o 
  -7 -15   3     3606.60     3534.93    189.54 o 
  -6 -15   3      166.39      241.77     52.32 o 
  -5 -15   3    17122.21    16975.91    314.84 o 
  -4 -15   3     1117.22     1148.58    263.40 o 
  -3 -15   3      377.88      399.59     54.16 o 
  -2 -15   3       77.50       55.63     29.97 o 
  -1 -15   3     1132.53     1144.52     65.31 o 
   0 -15   3      526.39      537.23     48.03 o 
   1 -15   3        5.01       51.96     27.44 o 
   2 -15   3     6896.76     7443.33    268.09 o 
   3 -15   3     1642.59     1884.11    153.55 o 
   4 -15   3    11651.01    11588.87    409.24 o 
   5 -15   3       91.55      126.93     46.68 o 
   6 -15   3      319.78      302.48     47.68 o 
   7 -15   3        3.70       21.47     28.39 o 
   8 -15   3       64.58      -15.28     43.21 o 
   9 -15   3      171.24      147.16     64.60 o 
  10 -15   3     2130.75     2304.01    283.10 o 
 -20 -14   3       56.56       87.25     42.03 o 
 -19 -14   3       69.14       47.11     34.75 o 
 -18 -14   3      790.91      771.12     86.76 o 
 -17 -14   3       16.32        2.92     26.03 o 
 -16 -14   3     1122.54      978.18    100.23 o 
 -15 -14   3     3275.77     3384.88    133.11 o 
 -14 -14   3     8678.16     8908.91    225.43 o 
 -13 -14   3     6994.32     7213.22    226.42 o 
 -12 -14   3     6361.58     6553.87    185.21 o 
 -11 -14   3      228.71      192.66     53.57 o 
 -10 -14   3      364.41      415.46     52.82 o 
  -9 -14   3     1707.03     1643.40     66.52 o 
  -8 -14   3      578.15      555.55     52.61 o 
  -7 -14   3        0.74       22.99     23.52 o 
  -6 -14   3     5102.24     5159.48    143.37 o 
  -5 -14   3     1199.26     1175.39     99.83 o 
  -4 -14   3    11166.61    11748.58    187.06 o 
  -3 -14   3     1853.18     1793.89     76.68 o 
  -2 -14   3      918.47     1031.77     78.18 o 
  -1 -14   3        4.78       19.69     25.89 o 
   0 -14   3     2698.40     2685.71     87.26 o 
   1 -14   3      194.96      239.39     44.72 o 
   2 -14   3      432.42      456.15     58.86 o 
   3 -14   3     9849.91    10444.24    355.42 o 
   4 -14   3     1943.31     2183.73    129.72 o 
   5 -14   3     8974.94     9350.60    243.26 o 
   6 -14   3       34.47       30.45     25.88 o 
   7 -14   3       23.09       13.02     24.88 o 
   8 -14   3       10.87       60.78     45.35 o 
   9 -14   3      579.08      462.65    139.78 o 
  10 -14   3       11.61        3.92     50.09 o 
  11 -14   3     1708.00     1953.97    177.59 o 
 -21 -13   3      126.52      104.27     41.39 o 
 -20 -13   3      763.15      665.05    112.15 o 
 -19 -13   3        0.15       26.16     32.40 o 
 -18 -13   3      937.71      877.97     80.18 o 
 -17 -13   3       62.31       27.45     27.58 o 
 -16 -13   3      701.40      693.36     70.14 o 
 -15 -13   3       25.89       -5.28     21.01 o 
 -14 -13   3     2494.03     2339.80    154.04 o 
 -13 -13   3     4360.55     4740.75    151.55 o 
 -12 -13   3     2657.59     2633.77    200.19 o 
 -11 -13   3      755.28      682.27     63.96 o 
 -10 -13   3      228.44      314.04     46.97 o 
  -9 -13   3     8139.80     7484.21    135.03 o 
  -8 -13   3      789.90      804.02     90.33 o 
  -7 -13   3        5.60       34.31     19.79 o 
  -6 -13   3       38.58       24.16     46.73 o 
  -5 -13   3     7801.33     7850.05    197.66 o 
  -4 -13   3      312.03      326.79     38.56 o 
  -3 -13   3     4012.78     3984.89     96.45 o 
  -2 -13   3       15.86       24.53     21.28 o 
  -1 -13   3      943.67      957.38     73.43 o 
   0 -13   3     5513.13     6487.35    183.44 o 
   1 -13   3     1797.54     1914.19     55.42 o 
   2 -13   3     2770.61     2984.96     73.14 o 
   3 -13   3      599.63      535.92     42.76 o 
   4 -13   3     2925.55     3131.90     88.29 o 
   5 -13   3       98.50       59.59     32.72 o 
   6 -13   3       63.22       10.55     30.64 o 
   7 -13   3       25.44       35.02     22.62 o 
   8 -13   3     8432.99     8711.29    237.09 o 
   9 -13   3      836.33      664.44     96.38 o 
  10 -13   3     1712.22     1382.38    139.41 o 
  11 -13   3      889.74      985.94    145.40 o 
  12 -13   3       11.33      -15.03     56.22 o 
 -21 -12   3      404.40      348.60    112.29 o 
 -20 -12   3      301.33      289.96     48.80 o 
 -19 -12   3      358.32      351.78     54.86 o 
 -18 -12   3     1277.67     1344.11     86.23 o 
 -17 -12   3     3896.87     4206.26    142.97 o 
 -16 -12   3     4420.29     4553.83    185.73 o 
 -15 -12   3     2138.54     2110.77    287.31 o 
 -14 -12   3     1578.29     1509.37     88.46 o 
 -13 -12   3      213.74      186.85     37.59 o 
 -12 -12   3        5.79      -15.34     18.70 o 
 -11 -12   3      503.96      427.74     58.85 o 
 -10 -12   3     6629.34     6811.15    173.66 o 
  -9 -12   3      120.17      131.55     33.60 o 
  -8 -12   3    22932.75    22651.53    305.61 o 
  -7 -12   3     1069.62     1307.19     63.82 o 
  -6 -12   3     8107.24     8132.52    140.43 o 
  -5 -12   3     1573.83     1584.38     65.90 o 
  -4 -12   3        5.73       16.61     16.11 o 
  -3 -12   3      254.86      238.45     29.92 o 
  -2 -12   3      514.26      536.07     39.92 o 
  -1 -12   3     5592.93     5795.58    108.49 o 
   0 -12   3     8994.64     9370.84    114.77 o 
   1 -12   3    23630.14    25285.90    230.07 o 
   2 -12   3     2989.30     3101.79     64.92 o 
   3 -12   3     3301.26     3661.39     71.11 o 
   4 -12   3        2.81        5.55     16.25 o 
   5 -12   3      854.19      870.06     53.24 o 
   6 -12   3      223.01      193.96     27.40 o 
   7 -12   3     3150.10     3224.70     82.18 o 
   8 -12   3      581.55      567.55     52.72 o 
   9 -12   3     9175.35     9706.99    220.45 o 
  10 -12   3     1635.56     1339.70    133.59 o 
  11 -12   3     2517.31     2341.04    349.93 o 
  12 -12   3     1192.96     1156.63    133.85 o 
 -21 -11   3      255.77      257.76    106.02 o 
 -20 -11   3      128.37       63.42     44.73 o 
 -19 -11   3      126.84      118.88     36.47 o 
 -18 -11   3     2215.31     2500.75    125.92 o 
 -17 -11   3     1837.41     1890.11     96.27 o 
 -16 -11   3    10917.41    11506.74    249.30 o 
 -15 -11   3     4956.52     5110.11    154.72 o 
 -14 -11   3     1241.22     1391.37     81.71 o 
 -13 -11   3       55.88       89.98     28.72 o 
 -12 -11   3     1774.39     1738.41     89.76 o 
 -11 -11   3      140.97      106.90     33.01 o 
 -10 -11   3     1230.24     1136.20     57.95 o 
  -9 -11   3     9712.29     9313.59    165.74 o 
  -8 -11   3        2.86        4.58     11.71 o 
  -7 -11   3    19579.80    19570.26    222.49 o 
  -6 -11   3     2616.67     2586.92    108.72 o 
  -5 -11   3     4610.21     4458.12     90.22 o 
  -4 -11   3       61.80       84.36     13.82 o 
  -3 -11   3      808.23      821.43     30.15 o 
  -2 -11   3        0.15       74.01     13.69 o 
  -1 -11   3     2934.35     3053.39     53.18 o 
   0 -11   3     8176.31     8433.34    129.14 o 
   1 -11   3     2590.29     2741.57     50.01 o 
   2 -11   3    15744.85    15895.17    152.81 o 
   3 -11   3       12.72       22.62     13.86 o 
   4 -11   3      269.30      266.61     52.52 o 
   5 -11   3       75.24       82.76     19.62 o 
   6 -11   3     5675.05     5773.29    129.95 o 
   7 -11   3       53.86       28.30     18.52 o 
   8 -11   3      239.62      250.92     36.38 o 
   9 -11   3     1402.56     1474.82     82.10 o 
  10 -11   3     2694.23     2659.68    125.32 o 
  11 -11   3     1849.13     1714.23    152.89 o 
  12 -11   3       42.77      -11.67     45.41 o 
  13 -11   3      355.77      253.87     78.59 o 
 -21 -10   3      638.60      564.50    142.51 o 
 -20 -10   3        7.47       67.89     79.76 o 
 -19 -10   3     1542.98     1401.67    106.96 o 
 -18 -10   3      554.95      551.32    125.70 o 
 -17 -10   3      330.57      410.03     76.96 o 
 -16 -10   3      420.57      461.42     52.81 o 
 -15 -10   3     2639.55     2923.31    142.57 o 
 -14 -10   3      484.03      452.16     49.89 o 
 -13 -10   3      770.24      704.66     66.73 o 
 -12 -10   3     9551.03     9056.16    160.45 o 
 -11 -10   3     2496.31     2710.94     79.08 o 
 -10 -10   3     5653.34     5588.37    127.89 o 
  -9 -10   3      533.09      419.71     35.50 o 
  -8 -10   3     1003.65     1185.99     48.39 o 
  -7 -10   3       59.19       61.54      9.72 o 
  -6 -10   3     4517.26     4796.98     65.58 o 
  -5 -10   3        4.08       20.68      8.10 o 
  -4 -10   3     4786.79     4558.77     56.06 o 
  -3 -10   3     8675.33     9422.11     96.57 o 
  -2 -10   3    21224.24    21472.91    183.08 o 
  -1 -10   3     4151.69     4139.89     62.82 o 
   0 -10   3     1048.82     1107.44     31.21 o 
   1 -10   3       70.29       46.75     10.70 o 
   2 -10   3      891.54      911.95     31.76 o 
   3 -10   3     1365.98     1233.45     38.14 o 
   4 -10   3       23.44       27.20     14.94 o 
   5 -10   3     5944.13     5796.82    119.30 o 
   6 -10   3      245.37      242.58     29.46 o 
   7 -10   3    13940.81    13986.81    185.23 o 
   8 -10   3     1809.87     2015.38     81.58 o 
   9 -10   3      469.96      413.06     58.49 o 
  10 -10   3       43.61       -0.58     23.08 o 
  11 -10   3     1952.98     2008.14    132.38 o 
  12 -10   3      392.87      416.47     84.50 o 
  13 -10   3      200.32      160.67     61.03 o 
  14 -10   3     7590.48     8186.40    626.73 o 
 -21  -9   3      483.29      694.80    157.70 o 
 -20  -9   3     6284.83     6380.33    381.34 o 
 -19  -9   3      966.78      971.65     67.67 o 
 -18  -9   3     4033.39     4161.65    125.53 o 
 -17  -9   3     2700.41     2656.34    109.44 o 
 -16  -9   3      128.47       69.59     37.25 o 
 -15  -9   3      895.61      959.63     64.92 o 
 -14  -9   3      394.83      365.87     44.12 o 
 -13  -9   3      668.09      724.52     59.23 o 
 -12  -9   3     3144.41     3348.95    127.11 o 
 -11  -9   3    31533.83    30904.12    466.24 o 
 -10  -9   3      556.94      656.59     42.43 o 
  -9  -9   3    22912.27    22296.92    275.01 o 
  -8  -9   3      112.79      116.41     13.56 o 
  -7  -9   3      634.31      672.92     19.88 o 
  -6  -9   3       86.35       76.28     10.29 o 
  -5  -9   3      568.04      676.13     33.54 o 
  -4  -9   3     8225.18     8185.94     79.96 o 
  -3  -9   3    39289.02    39694.80    285.21 o 
  -2  -9   3    32847.27    34059.05    263.27 o 
  -1  -9   3    21299.99    22377.26    188.47 o 
   0  -9   3    12465.95    13002.10    124.18 o 
   1  -9   3     1426.04     1548.90     35.50 o 
   2  -9   3      237.29      258.61     17.65 o 
   3  -9   3      396.40      394.14     20.90 o 
   4  -9   3     2217.34     2292.94     63.85 o 
   5  -9   3        4.29       20.02     22.25 o 
   6  -9   3    11014.58    11027.88    152.78 o 
   7  -9   3     1953.72     2005.47     58.64 o 
   8  -9   3     6865.42     7047.81    142.77 o 
   9  -9   3     3898.70     4075.53    135.76 o 
  10  -9   3      745.63      731.24     56.84 o 
  11  -9   3        0.95       -0.74     22.04 o 
  12  -9   3      250.74      221.64     61.99 o 
  13  -9   3      767.19      552.92     93.13 o 
  14  -9   3      338.34      263.53     76.82 o 
  15  -9   3     7274.00     8081.26    317.89 o 
 -21  -8   3     1555.15     2005.38    258.24 o 
 -20  -8   3      545.60      253.67    106.00 o 
 -19  -8   3     9328.63    10399.95    360.93 o 
 -18  -8   3      871.19      844.00     64.68 o 
 -17  -8   3     1991.73     2155.86     89.99 o 
 -16  -8   3      397.14      421.49     81.11 o 
 -15  -8   3       20.16       20.93     19.05 o 
 -14  -8   3      165.95      150.27     30.71 o 
 -13  -8   3      238.23      212.14     34.10 o 
 -12  -8   3       52.50       37.62     20.15 o 
 -11  -8   3     1984.28     2122.98     66.37 o 
 -10  -8   3    24950.89    24942.97    233.37 o 
  -9  -8   3      213.26      217.57     15.04 o 
  -8  -8   3     5239.47     5288.86     63.55 o 
  -7  -8   3        7.17       10.03      5.81 o 
  -6  -8   3     8124.95     7829.08     70.29 o 
  -5  -8   3       69.47       93.56     10.73 o 
  -4  -8   3       37.21       53.65      8.06 o 
  -3  -8   3     3889.35     3886.76     48.27 o 
  -2  -8   3     9437.65     9489.20     92.99 o 
  -1  -8   3    28930.95    30358.14    237.46 o 
   0  -8   3     9182.23     9674.82    121.98 o 
   1  -8   3     1719.61     1924.45     37.49 o 
   2  -8   3      248.71      197.33     14.33 o 
   3  -8   3    15965.54    16665.55    137.05 o 
   4  -8   3       67.90       71.05     13.47 o 
   5  -8   3      110.64       65.87     14.94 o 
   6  -8   3      466.63      499.40     32.61 o 
   7  -8   3     2375.17     2387.10     97.61 o 
   8  -8   3      421.60      304.74     35.24 o 
   9  -8   3      684.48      604.56     49.49 o 
  10  -8   3      317.11      270.87     35.94 o 
  11  -8   3      108.77       54.61     24.24 o 
  12  -8   3     3291.81     3279.04    105.65 o 
  13  -8   3     1277.78     1440.06    219.34 o 
  14  -8   3      301.32      315.22     74.57 o 
  15  -8   3       22.19      -31.28     50.72 o 
 -21  -7   3      126.66       78.78     79.10 o 
 -20  -7   3        0.63      -15.80     63.29 o 
 -19  -7   3       39.53       28.16     47.60 o 
 -18  -7   3     1106.52     1137.34     59.64 o 
 -17  -7   3       24.42       38.32     22.95 o 
 -16  -7   3      207.38      219.43     37.86 o 
 -15  -7   3     2457.61     2487.62    112.01 o 
 -14  -7   3     2295.51     2266.39    186.25 o 
 -13  -7   3     3718.21     3690.85    129.77 o 
 -12  -7   3      318.75      392.69     29.14 o 
 -11  -7   3     1634.17     1597.09     37.74 o 
 -10  -7   3     1306.19     1339.26     33.41 o 
  -9  -7   3     2266.74     2386.31     41.50 o 
  -8  -7   3      182.27      176.29     12.72 o 
  -7  -7   3     3854.95     3826.22     49.31 o 
  -6  -7   3     4906.43     4589.69     44.78 o 
  -5  -7   3    27847.29    27809.25    190.26 o 
  -4  -7   3    12142.58    12152.65    101.29 o 
  -3  -7   3     4410.37     4359.00     52.01 o 
  -2  -7   3     1002.97     1023.87     22.78 o 
  -1  -7   3     1508.06     1551.73     30.42 o 
   0  -7   3        0.13       -5.68      6.60 o 
   1  -7   3      420.41      563.53     22.27 o 
   2  -7   3    19854.91    21064.12    153.90 o 
   3  -7   3       93.58      231.41     52.74 o 
   4  -7   3    42047.55    43138.69    331.86 o 
   5  -7   3     1861.90     2033.99     50.40 o 
   6  -7   3     7355.61     7484.81    149.10 o 
   7  -7   3      110.48       99.92     15.86 o 
   8  -7   3      204.00      144.47     25.06 o 
   9  -7   3      696.26      657.13     48.56 o 
  10  -7   3       33.53       13.70     20.36 o 
  11  -7   3     7426.97     7833.78    158.56 o 
  12  -7   3     3229.22     3263.25    103.33 o 
  13  -7   3    11420.96    11786.02    266.92 o 
  14  -7   3     1025.76     1050.98    123.28 o 
  15  -7   3     2161.40     2451.86    191.31 o 
  16  -7   3        0.01       45.83     54.05 o 
 -21  -6   3     4478.65     5260.91    349.69 o 
 -20  -6   3      631.40      381.35    115.16 o 
 -19  -6   3      127.59       75.85     53.77 o 
 -18  -6   3      196.27      118.96     56.67 o 
 -17  -6   3      485.41      429.67     52.76 o 
 -16  -6   3      271.47      318.04     38.16 o 
 -15  -6   3      368.11      358.44     33.41 o 
 -14  -6   3    12008.43    12225.05    180.21 o 
 -13  -6   3     2652.37     3036.49     76.53 o 
 -12  -6   3    31728.70    31349.09    297.09 o 
 -11  -6   3      394.51      365.25     24.56 o 
 -10  -6   3     1041.59     1004.17     32.96 o 
  -9  -6   3     2669.75     2667.47     44.05 o 
  -8  -6   3      197.10      180.21     15.16 o 
  -7  -6   3     2903.94     2951.93     42.72 o 
  -6  -6   3    11160.24    10681.89     91.34 o 
  -5  -6   3    18428.33    18237.00    130.85 o 
  -4  -6   3    45996.61    47989.53    342.33 o 
  -3  -6   3    37830.50    38272.54    315.42 o 
  -2  -6   3     5024.63     5494.72     59.11 o 
  -1  -6   3       96.00      123.74     12.64 o 
   0  -6   3     1214.55     1251.67     25.57 o 
   1  -6   3     5560.86     7121.08     72.98 o 
   2  -6   3      294.30      312.50     15.18 o 
   3  -6   3    15092.14    15860.39    149.19 o 
   4  -6   3      336.39      310.56     20.67 o 
   5  -6   3    15963.54    16195.31    172.66 o 
   6  -6   3     1690.56     1680.60     48.74 o 
   7  -6   3       47.39       34.30     16.58 o 
   8  -6   3      597.62      477.85     64.29 o 
   9  -6   3     1351.14     1299.86     61.43 o 
  10  -6   3      473.52      400.72     38.41 o 
  11  -6   3      834.74      804.99     55.90 o 
  12  -6   3     6018.39     6020.18    136.63 o 
  13  -6   3     1525.74     1437.53     75.34 o 
  14  -6   3     5555.85     5194.80    230.20 o 
  15  -6   3       30.12       -2.54     45.90 o 
  16  -6   3       41.01       54.67     53.66 o 
  17  -6   3        1.93       10.13     54.98 o 
 -21  -5   3      112.39      194.60    101.12 o 
 -20  -5   3     1307.92     1109.77    183.86 o 
 -19  -5   3       35.39       13.34     47.37 o 
 -18  -5   3      272.95      202.81     62.79 o 
 -17  -5   3      396.60      390.25     76.40 o 
 -16  -5   3      995.99     1083.37     49.16 o 
 -15  -5   3        4.29       14.32     14.92 o 
 -14  -5   3       48.84       34.24     16.78 o 
 -13  -5   3    11541.15    11912.18    186.41 o 
 -12  -5   3      637.04      721.73     44.05 o 
 -11  -5   3      877.96     1015.21     40.04 o 
 -10  -5   3       21.89        2.16      7.19 o 
  -9  -5   3     3605.41     3433.31     47.95 o 
  -8  -5   3      791.76      815.96     22.89 o 
  -7  -5   3     3652.12     3639.06     55.65 o 
  -6  -5   3      380.65      421.51     16.64 o 
  -5  -5   3       98.19       82.61      7.33 o 
  -4  -5   3    20678.52    21229.34    185.89 o 
  -3  -5   3     9291.17     9557.55     88.41 o 
  -2  -5   3     2010.59     2328.62     32.96 o 
  -1  -5   3        8.94       -5.80      5.80 o 
   0  -5   3    41583.12    43916.52    317.39 o 
   1  -5   3     5538.47     5972.21     69.45 o 
   2  -5   3     1272.41      976.78     23.37 o 
   3  -5   3      489.92      445.77     16.28 o 
   4  -5   3     3129.71     3090.96     46.99 o 
   5  -5   3      139.04      126.50     12.35 o 
   6  -5   3     3666.99     3629.29     49.79 o 
   7  -5   3      454.76      403.59     28.42 o 
   8  -5   3      321.68      281.49     29.36 o 
   9  -5   3    14712.60    14290.85    204.50 o 
  10  -5   3     2995.27     2860.52     82.67 o 
  11  -5   3     6700.53     6543.86    134.29 o 
  12  -5   3        4.31        2.85     16.60 o 
  13  -5   3     1885.30     1974.07     83.92 o 
  14  -5   3        6.89       12.68     30.09 o 
  15  -5   3      737.77      649.50    100.45 o 
  16  -5   3        0.98       89.84     55.14 o 
  17  -5   3     2723.39     2417.30    196.57 o 
 -20  -4   3       44.19       74.01     73.28 o 
 -19  -4   3       56.50       70.90     54.23 o 
 -18  -4   3     1390.05     1459.54    115.15 o 
 -17  -4   3     3675.29     3731.48     86.44 o 
 -16  -4   3     7178.77     7263.13    132.79 o 
 -15  -4   3     1769.77     1726.23     74.30 o 
 -14  -4   3     2125.73     2225.03     73.67 o 
 -13  -4   3      269.79      239.54     27.26 o 
 -12  -4   3      920.87      920.45     77.48 o 
 -11  -4   3      316.27      355.20     24.36 o 
 -10  -4   3     1019.78     1008.53     29.01 o 
  -9  -4   3     1478.53     1368.80     33.58 o 
  -8  -4   3    24744.38    24477.82    202.92 o 
  -7  -4   3    12838.74    12502.46    125.65 o 
  -6  -4   3    44551.66    45504.99    340.52 o 
  -5  -4   3     2523.18     2428.88     34.90 o 
  -4  -4   3      986.24      966.26     18.98 o 
  -3  -4   3    13720.59    14023.67    120.27 o 
  -2  -4   3     3740.93     3792.80     40.33 o 
  -1  -4   3     7311.05     6775.71     64.23 o 
   0  -4   3     3681.08     3800.04     46.96 o 
   1  -4   3    42680.00    43807.06    435.70 o 
   2  -4   3     1067.69     1338.53     44.24 o 
   3  -4   3    33976.93    33573.47    254.63 o 
   4  -4   3     1709.21     1782.67     32.92 o 
   5  -4   3       50.07       37.12      7.56 o 
   6  -4   3     1185.18     1300.33     44.86 o 
   7  -4   3       66.12       80.17     13.36 o 
   8  -4   3     2474.08     2515.49     73.17 o 
   9  -4   3    19404.92    19461.33    246.84 o 
  10  -4   3    22222.70    21418.86    322.09 o 
  11  -4   3     9385.98     9476.76    163.28 o 
  12  -4   3     4709.27     4737.94    145.66 o 
  13  -4   3        0.91      -16.32     16.32 o 
  14  -4   3       37.58       14.40     23.55 o 
  15  -4   3        0.62       -3.49     35.91 o 
  16  -4   3      388.44      315.53    102.72 o 
  17  -4   3      101.42      112.21     60.20 o 
  18  -4   3     5527.19     5220.94    479.44 o 
 -20  -3   3      144.02      -24.05     60.71 o 
 -19  -3   3      230.76       98.91     52.03 o 
 -18  -3   3      286.95      303.23     54.85 o 
 -17  -3   3     3207.00     3382.59     87.97 o 
 -16  -3   3     2149.91     2264.72     72.71 o 
 -15  -3   3    14534.20    14574.75    208.78 o 
 -14  -3   3     1042.94      980.85     52.08 o 
 -13  -3   3     1892.37     2038.34     65.42 o 
 -12  -3   3      238.22      297.54     29.45 o 
 -11  -3   3      599.27      602.52     31.60 o 
 -10  -3   3       16.97       19.63     11.75 o 
  -9  -3   3     2695.12     2633.13     53.52 o 
  -8  -3   3     2242.95     2078.37     48.08 o 
  -7  -3   3    56589.81    56691.08    459.61 o 
  -6  -3   3    16752.38    16414.84    153.36 o 
  -5  -3   3     3411.90     3329.88     43.08 o 
  -4  -3   3       73.91      113.47      7.18 o 
  -3  -3   3     5906.99     6096.27     73.11 o 
  -2  -3   3     4039.36     3892.28     42.48 o 
  -1  -3   3     3517.84     3729.88     42.64 o 
   0  -3   3     3290.60     3615.90     42.97 o 
   1  -3   3     6894.27     7186.88     72.17 o 
   2  -3   3    22453.01    22805.28    215.43 o 
   3  -3   3       50.25       10.59      6.95 o 
   4  -3   3     6854.14     6976.06     81.54 o 
   5  -3   3      818.74      790.78     21.11 o 
   6  -3   3      540.80      615.22     26.09 o 
   7  -3   3     2488.21     2432.18     47.81 o 
   8  -3   3       82.68       66.66     11.66 o 
   9  -3   3      609.17      604.51     36.60 o 
  10  -3   3     3306.01     3422.95     84.55 o 
  11  -3   3     8038.75     7976.62    141.31 o 
  12  -3   3      596.17      600.06     49.21 o 
  13  -3   3      407.40      399.73     38.47 o 
  14  -3   3       32.27       34.09     20.41 o 
  15  -3   3     3134.69     2898.48    116.68 o 
  16  -3   3       80.70       88.22     50.56 o 
  17  -3   3       75.07       30.59     46.90 o 
  18  -3   3       12.62      -16.93     48.77 o 
 -20  -2   3       36.94       47.82     43.17 o 
 -19  -2   3      166.36       86.95     52.35 o 
 -18  -2   3      192.50      131.35     30.09 o 
 -17  -2   3       78.86       40.54     20.65 o 
 -16  -2   3     1271.28     1284.97     60.13 o 
 -15  -2   3      661.77      663.36     61.71 o 
 -14  -2   3     4290.76     4308.42    104.17 o 
 -13  -2   3      281.63      219.93     27.67 o 
 -12  -2   3     4504.82     4245.45     96.94 o 
 -11  -2   3        4.34       20.50     12.52 o 
 -10  -2   3    11001.66    10455.84    106.45 o 
  -9  -2   3     1222.09     1241.94     27.61 o 
  -8  -2   3       42.70       10.60      7.71 o 
  -7  -2   3      925.60      881.14     34.92 o 
  -6  -2   3    10818.43    10791.49    112.20 o 
  -5  -2   3     1517.55     1496.92     39.31 o 
  -4  -2   3      190.30      228.59     12.61 o 
  -3  -2   3    46314.70    46066.18    339.94 o 
  -2  -2   3     5479.68     5731.63     80.44 o 
  -1  -2   3   183329.97   178359.58   1652.23 o 
   0  -2   3      526.98      538.40     20.17 o 
   1  -2   3      931.09      916.11     23.69 o 
   2  -2   3       18.01       18.98      7.03 o 
   3  -2   3     1672.56     1876.35     40.98 o 
   4  -2   3     1441.43     1373.03     27.69 o 
   5  -2   3    27050.46    28658.07    237.98 o 
   6  -2   3     6670.03     6586.65     82.63 o 
   7  -2   3    38108.94    38517.07    301.73 o 
   8  -2   3    14134.41    13685.80    139.18 o 
   9  -2   3     7101.75     7152.84    104.41 o 
  10  -2   3     1086.10     1170.41     48.56 o 
  11  -2   3       54.30       26.86     15.55 o 
  12  -2   3     1219.19      966.15     53.19 o 
  13  -2   3        0.76       -8.98     14.61 o 
  14  -2   3     7240.19     7265.09    142.47 o 
  15  -2   3        0.32      -17.10     28.25 o 
  16  -2   3    13841.56    14396.96    399.43 o 
  17  -2   3     1009.48      775.99    267.43 o 
  18  -2   3     3017.91     3084.01    197.20 o 
  19  -2   3        1.28      -17.41     46.79 o 
 -20  -1   3      583.67      811.28    164.49 o 
 -19  -1   3     4634.80     4815.93    194.20 o 
 -18  -1   3     1099.95     1105.70     68.81 o 
 -17  -1   3     3730.38     3872.32    255.99 o 
 -16  -1   3        2.63        6.24     17.78 o 
 -15  -1   3      510.60      490.35     40.33 o 
 -14  -1   3     1353.72     1454.95     73.52 o 
 -13  -1   3     5585.65     5254.40    116.34 o 
 -12  -1   3      377.02      342.11     30.48 o 
 -11  -1   3    21667.10    21328.37    239.86 o 
 -10  -1   3     1040.38     1039.71     39.99 o 
  -9  -1   3    24146.27    24247.47    221.29 o 
  -8  -1   3     6121.05     5837.77     77.46 o 
  -7  -1   3     3792.34     3893.15     57.47 o 
  -6  -1   3     6281.84     6607.83     86.16 o 
  -5  -1   3      598.04      569.53     20.00 o 
  -4  -1   3     5166.04     5058.93     62.33 o 
  -3  -1   3     1501.79     1510.39     23.27 o 
  -2  -1   3    10573.88     9809.07     90.51 o 
  -1  -1   3    13878.05    14133.17    122.77 o 
   0  -1   3   114835.49   115274.60   1732.32 o 
   1  -1   3        6.73       14.91      6.53 o 
   2  -1   3     2024.39     2070.45     55.55 o 
   3  -1   3       95.01       79.89      9.84 o 
   4  -1   3      590.02      610.77     34.28 o 
   5  -1   3     8941.79     8993.98     92.21 o 
   6  -1   3    73080.93    76056.05    506.10 o 
   7  -1   3    22168.52    22018.50    176.80 o 
   8  -1   3    32319.98    33009.33    251.91 o 
   9  -1   3    13687.25    13442.75    135.75 o 
  10  -1   3       96.61       94.27     14.95 o 
  11  -1   3        1.40        7.03     11.56 o 
  12  -1   3       23.20       22.54     19.40 o 
  13  -1   3       97.73       61.59     16.03 o 
  14  -1   3        3.11       32.39     23.12 o 
  15  -1   3     8150.02     8030.44    191.21 o 
  16  -1   3      753.95      735.93     71.21 o 
  17  -1   3     7803.11     8164.96    290.53 o 
  18  -1   3      679.51      609.05    141.68 o 
  19  -1   3      571.21      745.56    113.38 o 
 -19   0   3     1211.82     1171.44     92.66 o 
 -18   0   3     8251.79     8769.00    366.93 o 
 -17   0   3      981.84     1060.01     70.14 o 
 -16   0   3     3830.81     4005.67    104.17 o 
 -15   0   3      203.84      169.62     27.79 o 
 -14   0   3     1110.88      970.54     61.00 o 
 -13   0   3      351.39      296.58     33.35 o 
 -12   0   3     2549.18     2546.04     72.19 o 
 -11   0   3      435.84      402.97     33.54 o 
 -10   0   3    15550.31    15401.22    187.22 o 
  -9   0   3     2359.19     2298.70     63.09 o 
  -8   0   3    15735.36    15595.76    156.35 o 
  -7   0   3      568.46      484.00     22.18 o 
  -6   0   3      522.76      594.25     24.09 o 
  -5   0   3      904.31      875.62     24.42 o 
  -4   0   3     2445.73     2316.36     43.25 o 
  -3   0   3       84.12       73.49     13.48 o 
  -2   0   3     4280.69     4216.72     53.67 o 
  -1   0   3    41101.02    41962.98    426.44 o 
   0   0   3     1101.47     1030.12     24.31 o 
   1   0   3    32940.12    34190.97    366.03 o 
   2   0   3     4278.15     3995.92     52.54 o 
   3   0   3     2407.16     2167.22     31.32 o 
   4   0   3     5435.76     5358.66     62.45 o 
   5   0   3     8686.00     8303.47     86.83 o 
   6   0   3     2060.89     2179.62     34.24 o 
   7   0   3     9193.09     9793.27    122.86 o 
   8   0   3     9499.12     8929.91     91.68 o 
   9   0   3     2606.73     2484.24     64.67 o 
  10   0   3     1389.73     1497.19     39.52 o 
  11   0   3      827.69      790.85     34.81 o 
  12   0   3    16683.41    16229.49    193.51 o 
  13   0   3        9.81       10.14     13.75 o 
  14   0   3     1577.99     1667.70     80.25 o 
  15   0   3       43.87       17.26     21.09 o 
  16   0   3     1005.46      904.11     74.22 o 
  17   0   3      835.30      873.91     88.72 o 
  18   0   3      183.59      186.74     63.07 o 
  19   0   3        3.88       -1.25     56.58 o 
  20   0   3      512.70      525.35    100.64 o 
 -19   1   3       98.20      124.37     40.07 o 
 -18   1   3      914.47      929.19     83.24 o 
 -17   1   3     1226.70     1186.05    164.80 o 
 -16   1   3      327.48      325.20     51.63 o 
 -15   1   3      717.30      675.07     53.92 o 
 -14   1   3       19.94       24.95     19.39 o 
 -13   1   3    11296.50    10896.06    193.58 o 
 -12   1   3        6.02        3.96     15.54 o 
 -11   1   3     1416.41     1508.79     58.61 o 
 -10   1   3       93.71       54.77     15.43 o 
  -9   1   3     2757.98     2953.84     65.21 o 
  -8   1   3      208.69      182.39     16.54 o 
  -7   1   3       58.98       67.91     11.58 o 
  -6   1   3     3920.08     3558.26     55.40 o 
  -5   1   3    23591.56    22767.92    208.03 o 
  -4   1   3    25068.03    24028.80    234.58 o 
  -3   1   3     8099.79     7827.32     89.11 o 
  -2   1   3     3712.74     3812.14     47.78 o 
  -1   1   3      303.14      349.32     14.98 o 
   0   1   3      404.59      444.55     18.91 o 
   1   1   3      309.81      306.02     12.43 o 
   2   1   3     2144.08     2121.16     33.44 o 
   3   1   3     1401.61     1420.94     25.16 o 
   4   1   3    85201.11    86345.79    592.82 o 
   5   1   3    17544.05    16754.86    187.93 o 
   6   1   3    54781.44    56428.88    404.86 o 
   7   1   3      433.86      377.08     20.49 o 
   8   1   3     2145.89     2189.98     36.32 o 
   9   1   3     4926.03     5019.31     56.58 o 
  10   1   3        7.10       -6.88      7.59 o 
  11   1   3    11767.03    11348.92    135.19 o 
  12   1   3     1199.00     1272.82     43.40 o 
  13   1   3    42048.54    40723.99    453.40 o 
  14   1   3      105.63      137.04     28.65 o 
  15   1   3     6494.32     6532.36    142.21 o 
  16   1   3      206.56      198.16     33.93 o 
  17   1   3       27.34       23.30     25.52 o 
  18   1   3      174.28      132.39     52.68 o 
  19   1   3      447.31      420.63     83.81 o 
  20   1   3     1069.19     1147.15    190.38 o 
 -19   2   3      170.08       61.62     40.83 o 
 -18   2   3      717.95      784.55     82.21 o 
 -17   2   3       79.68       61.92     31.45 o 
 -16   2   3       56.39       59.37     26.33 o 
 -15   2   3       28.07       36.60     21.38 o 
 -14   2   3     9268.95     9252.93    171.07 o 
 -13   2   3       36.35       16.11     17.50 o 
 -12   2   3    20047.52    20159.93    293.09 o 
 -11   2   3      711.67      656.36     47.93 o 
 -10   2   3     2926.18     3049.31     78.39 o 
  -9   2   3      412.31      410.39     31.91 o 
  -8   2   3      511.79      461.68     27.93 o 
  -7   2   3        4.31        9.86      7.20 o 
  -6   2   3     2715.20     2625.05     48.53 o 
  -5   2   3    30784.92    30676.75    327.01 o 
  -4   2   3    22839.44    22840.44    201.53 o 
  -3   2   3    86264.55    81362.18    963.42 o 
  -2   2   3      166.90      145.66     12.62 o 
  -1   2   3     2602.62     2544.46     37.40 o 
   0   2   3     3154.46     3088.04     43.37 o 
   1   2   3     5398.89     5926.38     61.80 o 
   2   2   3       10.10       12.19      5.99 o 
   3   2   3    38030.05    38132.15    304.58 o 
   4   2   3    31326.50    31601.89    258.59 o 
   5   2   3    34470.95    36087.23    265.27 o 
   6   2   3    30018.81    29538.31    213.98 o 
   7   2   3     7097.88     7265.93     81.14 o 
   8   2   3     1007.02     1024.72     27.02 o 
   9   2   3      880.46      828.15     22.03 o 
  10   2   3      763.97      752.99     26.04 o 
  11   2   3      628.97      659.24     33.46 o 
  12   2   3     9609.09     9998.62    137.65 o 
  13   2   3       29.63       72.73     29.52 o 
  14   2   3     9272.22     9785.57    155.08 o 
  15   2   3      738.19      653.46     50.71 o 
  16   2   3      952.72      901.59     62.60 o 
  17   2   3       11.08       29.09     24.89 o 
  18   2   3        3.70       28.56     27.87 o 
  19   2   3      948.94      954.79    115.48 o 
  20   2   3        3.83        6.72     59.56 o 
  21   2   3     2279.79     2543.19    219.43 o 
 -18   3   3       29.15       41.78     36.10 o 
 -17   3   3      115.87       96.36     39.37 o 
 -16   3   3      231.98      202.84     50.14 o 
 -15   3   3      683.06      703.82     78.83 o 
 -14   3   3        8.33        3.07     18.96 o 
 -13   3   3     3708.53     3707.06    100.65 o 
 -12   3   3      459.26      342.79     35.05 o 
 -11   3   3     6986.53     6816.25    143.98 o 
 -10   3   3      593.12      508.84     39.40 o 
  -9   3   3      278.83      228.02     26.20 o 
  -8   3   3     1731.42     1551.14     52.24 o 
  -7   3   3     4943.34     4690.53     74.33 o 
  -6   3   3       36.82       45.85     12.19 o 
  -5   3   3     1104.82     1052.57     29.86 o 
  -4   3   3    17533.42    16841.74    152.78 o 
  -3   3   3      870.96      837.87     24.75 o 
  -2   3   3     9155.32     9267.50     98.34 o 
  -1   3   3      396.15      400.48     16.32 o 
   0   3   3      530.81      362.00     16.63 o 
   1   3   3     8721.23     8650.95     82.76 o 
   2   3   3   107931.14   105111.94   1358.45 o 
   3   3   3     7053.73     7389.94     72.19 o 
   4   3   3     1235.57     1414.26     22.92 o 
   5   3   3     3519.13     3382.23     44.18 o 
   6   3   3     5280.53     5799.38     65.40 o 
   7   3   3      813.00      772.52     26.84 o 
   8   3   3     1033.40     1039.63     25.98 o 
   9   3   3     7134.65     7145.76     83.73 o 
  10   3   3     1767.33     1781.88     44.65 o 
  11   3   3    14167.65    14032.54    152.69 o 
  12   3   3        9.26       -6.88     11.68 o 
  13   3   3      348.88      253.04     26.79 o 
  14   3   3       82.34       55.09     19.10 o 
  15   3   3     3209.57     3208.57     85.20 o 
  16   3   3       95.21       78.35     25.04 o 
  17   3   3      653.47      765.64     59.31 o 
  18   3   3     2352.06     2365.65     96.67 o 
  19   3   3     3376.15     3490.53    182.31 o 
  20   3   3     3391.06     3612.20    325.08 o 
  21   3   3       83.93       70.97     94.95 o 
 -18   4   3      268.66      215.81     62.28 o 
 -17   4   3        3.06       28.77     37.66 o 
 -16   4   3     4818.46     5066.56    187.47 o 
 -15   4   3       59.81      147.77     44.47 o 
 -14   4   3     3259.16     3122.12    138.32 o 
 -13   4   3      141.70      118.06     28.64 o 
 -12   4   3      763.42      736.28     51.89 o 
 -11   4   3       58.84       60.39     21.54 o 
 -10   4   3       97.18       63.98     20.65 o 
  -9   4   3     1273.59     1056.75     61.69 o 
  -8   4   3     9189.62     8883.41    145.27 o 
  -7   4   3    32185.38    30998.19    317.64 o 
  -6   4   3     9567.15     9487.21    114.74 o 
  -5   4   3    12955.70    12544.77    115.97 o 
  -4   4   3      201.39      217.74     14.35 o 
  -3   4   3     4706.77     5030.24     61.31 o 
  -2   4   3      634.40      602.89     19.66 o 
  -1   4   3     7428.94     7309.49     80.07 o 
   0   4   3      868.10      956.57     22.55 o 
   1   4   3    97618.53    96293.66    874.35 o 
   2   4   3     1085.99     1045.96     19.61 o 
   3   4   3   113696.78   111915.54   1140.65 o 
   4   4   3     7486.58     7507.43     67.55 o 
   5   4   3       61.36       90.17      9.50 o 
   6   4   3       67.03       52.38      7.73 o 
   7   4   3       89.23      122.02     10.38 o 
   8   4   3     1846.13     1640.68     31.36 o 
   9   4   3     3449.64     3559.55     61.64 o 
  10   4   3    26131.37    26330.09    222.91 o 
  11   4   3      291.45      374.08     26.27 o 
  12   4   3    28749.19    28510.23    262.49 o 
  13   4   3      114.21       98.33     18.26 o 
  14   4   3     1224.68     1247.74     57.78 o 
  15   4   3      413.16      455.88     37.43 o 
  16   4   3       48.90       14.39     19.01 o 
  17   4   3      829.88      822.83     69.31 o 
  18   4   3     5267.85     5613.72    154.84 o 
  19   4   3     6105.14     6287.66    240.84 o 
  20   4   3     3433.18     3699.94    273.31 o 
 -17   5   3     1288.18     1218.75    133.94 o 
 -16   5   3       79.41      110.21     44.83 o 
 -15   5   3    13606.01    13396.41    337.81 o 
 -14   5   3        0.43      -19.73     29.47 o 
 -13   5   3     1038.97      937.17     69.65 o 
 -12   5   3      260.41      167.82     32.48 o 
 -11   5   3        8.26       22.42     17.99 o 
 -10   5   3        0.29       17.31     18.38 o 
  -9   5   3      764.59      744.11     63.09 o 
  -8   5   3     2253.37     2235.39     68.51 o 
  -7   5   3     2742.40     2689.02     72.34 o 
  -6   5   3    56604.31    54492.61    504.92 o 
  -5   5   3     1676.72     1810.53     38.18 o 
  -4   5   3    11102.44    10951.49    125.44 o 
  -3   5   3        7.37       -0.85      6.90 o 
  -2   5   3     6271.36     6741.77     73.11 o 
  -1   5   3       23.15       19.06      6.85 o 
   0   5   3    22945.04    23165.39    274.05 o 
   1   5   3     1809.86     1730.69     32.45 o 
   2   5   3    30675.70    31779.95    265.37 o 
   3   5   3    46939.50    48098.69    332.08 o 
   4   5   3      993.63      995.13     38.37 o 
   5   5   3     2522.53     2474.50     31.31 o 
   6   5   3     4015.31     4280.16     47.92 o 
   7   5   3     5652.05     5642.77     62.10 o 
   8   5   3     1822.91     1875.85     32.42 o 
   9   5   3     3440.19     3300.21     50.58 o 
  10   5   3      341.00      375.37     19.66 o 
  11   5   3    16256.18    16390.55    142.22 o 
  12   5   3       60.76       88.56     15.43 o 
  13   5   3     6854.28     6731.90     99.62 o 
  14   5   3      328.18      345.61     31.48 o 
  15   5   3      397.22      433.61     36.13 o 
  16   5   3      991.08      958.57     54.90 o 
  17   5   3     1105.91     1261.75     70.77 o 
  18   5   3       15.24        3.58     35.74 o 
 -17   6   3        0.09      -21.04     38.47 o 
 -16   6   3      235.70      107.36     43.87 o 
 -15   6   3       17.07       26.13     33.66 o 
 -14   6   3     2934.22     2857.42    142.73 o 
 -13   6   3       36.87       21.42     27.97 o 
 -12   6   3     1366.88     1370.37    110.86 o 
 -11   6   3      290.53      299.54     49.50 o 
 -10   6   3     5735.21     5487.86    161.11 o 
  -9   6   3       14.25       41.61     22.06 o 
  -8   6   3     3816.52     3880.90    120.44 o 
  -7   6   3      654.86      607.89     46.20 o 
  -6   6   3      525.18      513.48     24.74 o 
  -5   6   3    14069.04    14038.22    167.39 o 
  -4   6   3       13.65       -8.90      8.90 o 
  -3   6   3     5027.59     5098.65     76.73 o 
  -2   6   3      231.54      223.05     17.60 o 
  -1   6   3    30643.99    30715.09    250.30 o 
   0   6   3     1901.48     1922.58     43.09 o 
   1   6   3     9371.60     9511.97     86.90 o 
   2   6   3       23.56        3.97      6.74 o 
   3   6   3     3026.74     3066.68     39.70 o 
   4   6   3     3468.86     4194.73     55.18 o 
   5   6   3      239.13      341.96     11.45 o 
   6   6   3    21628.64    22394.59    159.71 o 
   7   6   3     6939.20     7453.11     67.80 o 
   8   6   3    35971.08    35300.97    261.90 o 
   9   6   3     1330.52     1451.14     32.01 o 
  10   6   3     6943.46     6906.20     73.68 o 
  11   6   3       18.82       29.50     11.05 o 
  12   6   3      236.23      197.92     17.06 o 
  13   6   3       39.09       37.34      9.65 o 
  14   6   3     4576.70     4744.17     93.95 o 
  15   6   3     1891.10     1892.62     61.21 o 
  16   6   3    11802.09    12347.19    180.23 o 
  17   6   3     2815.38     3063.45    123.12 o 
 -16   7   3        3.07        2.65     40.50 o 
 -15   7   3        5.97       28.15     34.43 o 
 -14   7   3       31.95       43.93     53.88 o 
 -13   7   3        2.85       -5.64     26.79 o 
 -12   7   3      534.46      392.38     49.16 o 
 -11   7   3     8128.39     8347.83    253.02 o 
 -10   7   3     7841.24     7622.83    170.42 o 
  -9   7   3     8409.55     8348.76    173.96 o 
  -8   7   3    25499.39    25002.07    395.07 o 
  -7   7   3      299.42      370.46     68.83 o 
  -6   7   3     5679.76     5517.52    112.53 o 
  -5   7   3       55.23       50.97     14.28 o 
  -4   7   3     1415.14     1350.27     42.56 o 
  -3   7   3      453.22      434.28     26.01 o 
  -2   7   3    63099.47    63339.80    482.82 o 
  -1   7   3        4.88       -4.51      7.62 o 
   0   7   3    81252.45    83845.59    663.23 o 
   1   7   3     6752.18     6984.49     72.43 o 
   2   7   3    29993.94    31279.16    248.31 o 
   3   7   3     1419.86     1460.38     23.65 o 
   4   7   3      953.60     1074.11     19.39 o 
   5   7   3      776.05      673.98     28.71 o 
   6   7   3     4977.52     4893.52     45.85 o 
   7   7   3    39127.58    39419.58    286.19 o 
   8   7   3     9077.80    10067.55    121.31 o 
   9   7   3    51722.74    51650.11    373.31 o 
  10   7   3      451.12      613.70     42.60 o 
  11   7   3     1513.36     1657.79     33.16 o 
  12   7   3       48.24       31.35      9.17 o 
  13   7   3      348.53      380.86     22.02 o 
  14   7   3        1.56       -3.99      8.72 o 
  15   7   3    13221.30    13649.71    330.81 o 
  16   7   3     2814.63     3259.52    152.91 o 
  17   7   3     6842.62     7140.55    475.20 o 
  18   7   3     4603.45     4720.00    303.13 o 
 -15   8   3      150.60      149.93     47.17 o 
 -14   8   3      234.40       98.42    102.31 o 
 -13   8   3        4.70      -19.55     28.93 o 
 -12   8   3        0.39        1.90     27.92 o 
 -11   8   3      130.09       80.33     33.75 o 
 -10   8   3     2511.44     2497.02     99.04 o 
  -9   8   3    13155.21    12864.75    232.97 o 
  -8   8   3     5525.24     5430.64    135.83 o 
  -7   8   3     9647.61     9523.87    329.49 o 
  -6   8   3       29.14       -4.87     13.21 o 
  -5   8   3     3572.45     3600.12    111.15 o 
  -4   8   3       87.08       50.44     19.99 o 
  -3   8   3     6142.90     6415.95     93.63 o 
  -2   8   3        1.03        8.33      7.94 o 
  -1   8   3    14237.44    14064.51    136.90 o 
   0   8   3     2749.09     2688.19     47.87 o 
   1   8   3    19858.12    20215.07    166.65 o 
   2   8   3     1453.14     1523.88     30.36 o 
   3   8   3     1152.87     1250.96     23.38 o 
   4   8   3     2761.76     2650.28     35.37 o 
   5   8   3     6162.36     6615.76    115.59 o 
   6   8   3      504.65      557.38     39.61 o 
   7   8   3      669.82      796.72     37.35 o 
   8   8   3    19244.70    19161.96    143.39 o 
   9   8   3      721.89      935.92     89.65 o 
  10   8   3    11756.34    11652.10    103.41 o 
  11   8   3     1116.48     1113.25     26.82 o 
  12   8   3     1705.31     1698.15     47.27 o 
  13   8   3     3493.38     3437.57     74.92 o 
  14   8   3     2866.56     2958.75    115.06 o 
  15   8   3      440.23      477.23     70.62 o 
  16   8   3      378.49      237.85    132.74 o 
  17   8   3     2466.73     2463.75    138.94 o 
  18   8   3     1472.26     1370.07    196.76 o 
 -15   9   3        6.92       60.35     57.61 o 
 -14   9   3       31.32      -19.29     35.22 o 
 -13   9   3     2986.33     3005.93    290.48 o 
 -12   9   3     1103.15      961.65    103.15 o 
 -11   9   3     1358.93     1200.12    183.43 o 
 -10   9   3      522.72      599.45     87.89 o 
  -9   9   3       57.52       37.66     23.55 o 
  -8   9   3     1215.95      963.01     66.78 o 
  -7   9   3      276.50      203.17     33.35 o 
  -6   9   3     2594.32     2584.51     70.57 o 
  -5   9   3      372.55      394.32     42.14 o 
  -4   9   3    29750.86    29431.65    374.80 o 
  -3   9   3      106.22      158.81     20.89 o 
  -2   9   3     9668.09     9679.58    109.91 o 
  -1   9   3       74.39       88.77     12.87 o 
   0   9   3        0.71        5.15      7.19 o 
   1   9   3        0.75        3.96      7.25 o 
   2   9   3      189.30      202.16     14.15 o 
   3   9   3     4689.06     4924.84     56.29 o 
   4   9   3    25272.39    25543.93    180.74 o 
   5   9   3    24417.16    24006.84    284.58 o 
   6   9   3     5775.00     5982.99     97.96 o 
   7   9   3     5087.45     4786.46     69.99 o 
   8   9   3      109.15       96.55     24.74 o 
   9   9   3        0.43       -0.20      6.56 o 
  10   9   3        9.26       11.01      8.83 o 
  11   9   3     6159.99     6134.10    109.58 o 
  12   9   3     1111.03     1198.29     49.93 o 
  13   9   3    23291.03    24138.85    318.62 o 
  14   9   3     3741.85     3924.24     91.29 o 
  15   9   3    17063.07    17408.12    275.15 o 
  16   9   3     2021.71     1965.93     54.68 o 
  17   9   3       45.58        4.54     52.27 o 
  18   9   3      964.98     1209.61    180.06 o 
  19   9   3       36.23      182.49     87.64 o 
 -14  10   3     1157.93     1282.99    164.81 o 
 -13  10   3     1107.07      948.09    139.61 o 
 -12  10   3     4883.38     5065.41    207.98 o 
 -11  10   3     3101.85     3037.88    206.52 o 
 -10  10   3     2274.89     2407.01    139.64 o 
  -9  10   3     1590.83     1491.38     89.23 o 
  -8  10   3        7.98       10.41     20.94 o 
  -7  10   3      139.66      115.87     20.76 o 
  -6  10   3       86.16       19.32     15.98 o 
  -5  10   3     8156.00     8387.57    142.37 o 
  -4  10   3     1137.39     1247.79     84.46 o 
  -3  10   3    42089.88    41784.15    439.14 o 
  -2  10   3      346.19      354.48     23.78 o 
  -1  10   3    15097.55    15398.23    146.06 o 
   0  10   3        4.47       16.75      8.40 o 
   1  10   3        0.29        2.85      7.55 o 
   2  10   3      217.66      236.31     14.92 o 
   3  10   3     8211.02     8207.08     82.46 o 
   4  10   3     7942.31     8351.47     67.14 o 
   5  10   3    19775.88    19951.97    241.74 o 
   6  10   3    50499.36    50017.32    508.83 o 
   7  10   3     4511.37     4910.62     89.66 o 
   8  10   3     6447.32     6294.80    122.68 o 
   9  10   3      771.05      774.33     41.01 o 
  10  10   3       40.51       30.79     15.70 o 
  11  10   3      115.66       99.56     20.33 o 
  12  10   3     3454.04     3489.05     89.02 o 
  13  10   3      217.58      251.94     30.03 o 
  14  10   3    14131.89    13982.51    241.60 o 
  15  10   3     4610.59     4983.86    122.48 o 
  16  10   3     4636.22     4686.99    118.16 o 
  17  10   3      217.47      158.48     31.68 o 
  18  10   3        0.03       16.25     22.37 o 
  19  10   3      342.49      303.93     60.01 o 
  20  10   3       20.79       44.29     24.18 o 
 -13  11   3      243.54      160.79     50.77 o 
 -12  11   3     1608.53     1947.93    156.43 o 
 -11  11   3     1892.88     1527.17    133.25 o 
 -10  11   3     1564.20     1525.64    128.95 o 
  -9  11   3      167.25       63.54     29.92 o 
  -8  11   3      455.82      387.99     48.15 o 
  -7  11   3      994.90      991.59     49.58 o 
  -6  11   3      949.04      789.82     49.74 o 
  -5  11   3      119.61       77.89     20.23 o 
  -4  11   3     2035.88     2050.39     71.26 o 
  -3  11   3     1206.71     1195.59     57.88 o 
  -2  11   3     6605.96     6639.65     85.49 o 
  -1  11   3     1644.72     1558.13     38.60 o 
   0  11   3      300.82      249.97     17.88 o 
   1  11   3     6038.35     6378.75     70.45 o 
   2  11   3     6931.62     7208.88     76.29 o 
   3  11   3     3471.29     3507.89     48.00 o 
   4  11   3      164.58      182.97     11.49 o 
   5  11   3    10338.01    10024.30    141.85 o 
   6  11   3      449.38      585.39     37.88 o 
   7  11   3     9479.61     9556.54    142.98 o 
   8  11   3       73.41       57.04     17.57 o 
   9  11   3     6902.09     6450.31    129.75 o 
  10  11   3      131.69      160.10     25.80 o 
  11  11   3    15617.51    16072.36    253.66 o 
  12  11   3     2053.98     2077.05     70.71 o 
  13  11   3      468.70      524.96     47.48 o 
  14  11   3      672.01      628.34     67.28 o 
  15  11   3     1768.70     1698.00     90.79 o 
  16  11   3     1394.09     1347.44     68.54 o 
  17  11   3      100.98       88.81     20.39 o 
  18  11   3     2357.31     2556.88     76.11 o 
  19  11   3     1120.63     1290.88     74.01 o 
  20  11   3     3597.51     3775.59    266.11 o 
  21  11   3       44.63       34.41     27.42 o 
  22  11   3      380.57      442.75     54.68 o 
 -13  12   3      116.00       55.23     62.35 o 
 -12  12   3      203.20      157.68     52.59 o 
 -11  12   3        8.23       37.32     36.13 o 
 -10  12   3      358.26      263.82     65.20 o 
  -9  12   3     1111.03     1065.42    196.13 o 
  -8  12   3      391.81      297.79     75.62 o 
  -7  12   3     8853.40     8745.53    151.50 o 
  -6  12   3      941.80     1037.36     95.51 o 
  -5  12   3    10729.15    10766.47    175.66 o 
  -4  12   3        3.24      -13.66     13.66 o 
  -3  12   3       22.90       37.21     16.66 o 
  -2  12   3      126.52      101.26     16.95 o 
  -1  12   3      418.02      421.78     25.09 o 
   0  12   3      554.13      577.17     27.55 o 
   1  12   3    18648.46    18414.69    163.85 o 
   2  12   3     5248.90     5532.22     67.25 o 
   3  12   3    20620.22    21803.26    209.94 o 
   4  12   3    15062.99    15131.85    203.07 o 
   5  12   3     1617.59     1660.83     55.01 o 
   6  12   3      678.88      691.60     46.38 o 
   7  12   3      135.93      130.48     23.27 o 
   8  12   3       18.74       40.34     18.47 o 
   9  12   3      241.45      223.69     55.66 o 
  10  12   3    19857.37    20286.79    326.25 o 
  11  12   3      276.98      368.80     87.67 o 
  12  12   3    20962.52    20499.58    296.92 o 
  13  12   3     1357.66     1442.01     78.02 o 
  14  12   3      758.64      782.40     60.38 o 
  15  12   3     1070.50     1107.46     66.30 o 
  16  12   3      408.93      321.06     41.16 o 
  17  12   3        1.12       -2.24     16.45 o 
  18  12   3      779.56      738.87     50.67 o 
  19  12   3     4971.60     5243.25    163.81 o 
  20  12   3      657.89      666.67    122.95 o 
  21  12   3     6508.09     7113.04    225.57 o 
  22  12   3      261.45      190.07     45.51 o 
 -12  13   3      103.07      134.65     80.65 o 
 -11  13   3      119.40      127.44     50.26 o 
 -10  13   3      321.75      352.21     62.31 o 
  -9  13   3       10.00       24.03     39.01 o 
  -8  13   3     1022.76     1038.69     91.17 o 
  -7  13   3      229.67      115.79     25.97 o 
  -6  13   3    11072.08    11061.72    184.90 o 
  -5  13   3       30.97       33.00     22.87 o 
  -4  13   3     6712.99     6702.99    134.03 o 
  -3  13   3      218.66      164.05     27.00 o 
  -2  13   3      121.04      106.48     18.98 o 
  -1  13   3       80.62       77.42     16.71 o 
   0  13   3       33.45       37.31     14.57 o 
   1  13   3      654.46      676.02     58.67 o 
   2  13   3     5073.70     5248.68    132.19 o 
   3  13   3    18327.86    18000.04    420.43 o 
   4  13   3     5957.73     5834.41    115.48 o 
   5  13   3    11831.46    11450.50    172.07 o 
   6  13   3      370.91      346.35     36.43 o 
   7  13   3     4470.48     4423.31    104.27 o 
   8  13   3     1357.61     1283.65     58.47 o 
   9  13   3      365.29      315.49     30.01 o 
  10  13   3      678.02      621.84     54.40 o 
  11  13   3    14123.66    13817.86    254.53 o 
  12  13   3     1787.67     1988.70     86.37 o 
  13  13   3     4045.94     3807.58    120.27 o 
  14  13   3      359.13      367.97     50.19 o 
  15  13   3      256.38      167.73     33.56 o 
  16  13   3      803.45      687.50     69.59 o 
  17  13   3      115.02      146.89     38.12 o 
  18  13   3       57.66       79.82     23.56 o 
  19  13   3      173.27      159.50     28.32 o 
  20  13   3     1964.80     1965.40     73.44 o 
  21  13   3        0.68      -14.56     31.15 o 
  22  13   3      718.64      699.07     81.06 o 
 -11  14   3      880.91      842.19    150.16 o 
 -10  14   3      578.50      530.52     77.34 o 
  -9  14   3     3056.90     3016.62    226.19 o 
  -8  14   3      179.41      101.67     39.72 o 
  -7  14   3       64.08       99.86     27.62 o 
  -6  14   3        0.61       -0.97     21.28 o 
  -5  14   3     2154.46     2028.12     80.79 o 
  -4  14   3       77.00       60.50     23.57 o 
  -3  14   3     1686.55     1631.62     67.85 o 
  -2  14   3      118.58       71.30     19.19 o 
  -1  14   3    14212.92    14006.61    193.99 o 
   0  14   3     1715.43     1862.10     90.39 o 
   1  14   3     6484.76     6663.64    156.61 o 
   2  14   3      683.18      730.09     58.33 o 
   3  14   3       30.98       53.68     26.82 o 
   4  14   3    11602.96    11018.12    235.75 o 
   5  14   3       84.91       76.94     28.20 o 
   6  14   3       67.70       50.48     24.84 o 
   7  14   3      129.13      145.50     43.50 o 
   8  14   3    18715.78    18720.33    269.88 o 
   9  14   3        2.04       28.80     35.13 o 
  10  14   3     8941.98     8997.65    197.54 o 
  11  14   3        2.13        1.72     21.04 o 
  12  14   3     1123.30      975.88     82.63 o 
  13  14   3      285.44      310.66     49.89 o 
  14  14   3      200.88      110.57     42.13 o 
  15  14   3     2494.73     2544.37    119.86 o 
  16  14   3     2965.36     3166.85    136.92 o 
  17  14   3     8857.75     9039.30    249.33 o 
  18  14   3      540.61      639.00    107.78 o 
  19  14   3      636.67      668.29     54.63 o 
  20  14   3       26.99       55.43     25.42 o 
  21  14   3      241.76      169.82     31.51 o 
  22  14   3      246.87      262.06     58.70 o 
 -10  15   3     3929.84     4348.65    218.47 o 
  -9  15   3     1728.01     1713.46    127.20 o 
  -8  15   3     7748.04     8174.46    235.98 o 
  -7  15   3      323.41      317.22     71.81 o 
  -6  15   3      221.41      229.25     35.23 o 
  -5  15   3       16.17       -6.78     22.59 o 
  -4  15   3      670.98      598.11     82.35 o 
  -3  15   3        0.19       -4.70     31.33 o 
  -2  15   3     8195.92     8068.91    327.97 o 
  -1  15   3     3085.19     3078.62    114.74 o 
   0  15   3    16660.77    16430.30    287.14 o 
   1  15   3    15299.49    14741.60    267.33 o 
   2  15   3     2503.25     2569.98     97.66 o 
   3  15   3       52.99       92.09     32.48 o 
   4  15   3      360.46      394.08     40.62 o 
   5  15   3       37.96       69.23     42.10 o 
   6  15   3     1071.14     1113.30     97.92 o 
   7  15   3    12675.67    12916.92    243.53 o 
   8  15   3       71.19       52.95     27.48 o 
   9  15   3    19756.28    19681.45    353.76 o 
  10  15   3     1868.82     2103.18    113.09 o 
  11  15   3     7202.02     6858.36    317.16 o 
  12  15   3      121.83       31.95     30.91 o 
  13  15   3        1.98      -13.90     28.50 o 
  14  15   3       63.40       44.99     36.71 o 
  15  15   3      579.03      539.75     66.81 o 
  16  15   3     3611.55     3958.97    237.36 o 
  17  15   3     3431.31     3235.63    175.51 o 
  18  15   3     6696.17     6776.76    168.83 o 
  19  15   3      202.42      183.46     38.46 o 
  20  15   3      159.14      199.73     67.83 o 
  21  15   3       48.80       26.82     23.77 o 
  -9  16   3     2700.19     2371.97    149.52 o 
  -8  16   3      188.82      118.04     55.24 o 
  -7  16   3     6640.99     6872.54    389.26 o 
  -6  16   3       25.16       45.36     39.37 o 
  -5  16   3       98.77       89.04     44.10 o 
  -4  16   3       17.39       13.43     38.88 o 
  -3  16   3      677.21      549.09    102.23 o 
  -2  16   3       14.30      -25.61     43.10 o 
  -1  16   3     1974.39     2035.57     94.23 o 
   0  16   3     3268.00     3337.82    221.92 o 
   1  16   3     6889.16     6823.15    200.05 o 
   2  16   3     4580.02     4584.87    135.21 o 
   3  16   3       82.71       75.15     26.84 o 
   4  16   3     1260.83     1217.69     67.22 o 
   5  16   3        0.27      -18.95     18.95 o 
   6  16   3      135.50       91.20     44.21 o 
   7  16   3       87.06      130.49     42.53 o 
   8  16   3     2835.45     2871.48    104.20 o 
   9  16   3       70.05       82.72     36.01 o 
  10  16   3     6017.84     5752.83    135.86 o 
  11  16   3      503.14      442.72     72.19 o 
  12  16   3        4.26       25.40     34.42 o 
  13  16   3     1062.13      973.83     92.29 o 
  14  16   3      436.98      343.97    117.78 o 
  15  16   3     1594.40     1713.90    132.02 o 
  16  16   3       88.51      131.59     50.54 o 
  17  16   3     1848.17     2022.68    144.57 o 
  18  16   3       56.75       16.16     30.11 o 
  19  16   3     1081.42     1054.29     84.12 o 
  20  16   3        3.18       22.30     23.81 o 
  21  16   3      762.33      937.58     74.86 o 
  -8  17   3      470.77      257.19     99.60 o 
  -7  17   3        0.43      -31.64     66.72 o 
  -6  17   3       94.98       -7.35     48.15 o 
  -5  17   3      109.27       45.69     56.30 o 
  -4  17   3     3879.12     3881.16    220.14 o 
  -3  17   3     1553.52     1570.50    171.42 o 
  -2  17   3     6000.61     5793.94    286.10 o 
  -1  17   3      299.96      226.34     82.16 o 
   0  17   3       59.93       24.71     45.31 o 
   1  17   3     1068.18     1010.43    111.24 o 
   2  17   3       17.73      -25.99     29.14 o 
   3  17   3      392.01      441.49     47.27 o 
   4  17   3     2631.67     2476.19    123.62 o 
   5  17   3    14248.36    14321.06    319.64 o 
   6  17   3     1824.72     1854.77     97.76 o 
   7  17   3    12932.80    12781.38    257.61 o 
   8  17   3        0.05      -11.83     22.80 o 
   9  17   3       25.34       32.44     24.96 o 
  10  17   3     1038.15      869.49     62.71 o 
  11  17   3      431.12      453.86     66.87 o 
  12  17   3      208.01      221.32     52.68 o 
  13  17   3     6845.70     6917.38    267.07 o 
  14  17   3     6659.88     7008.78    225.68 o 
  15  17   3     3040.99     3147.94    188.54 o 
  16  17   3     3649.63     3630.20    202.51 o 
  17  17   3      637.90      450.47     86.20 o 
  18  17   3       33.62       13.39     26.71 o 
  19  17   3      214.62      183.51     42.72 o 
  20  17   3      392.86      465.34     59.54 o 
  21  17   3        2.55        6.09     28.42 o 
  -6  18   3      126.31       98.06     57.54 o 
  -5  18   3     3339.36     3244.28    195.03 o 
  -4  18   3       20.60       49.03     60.79 o 
  -3  18   3     6062.44     6175.35    299.34 o 
  -2  18   3     3914.56     3887.35    239.47 o 
  -1  18   3     4666.25     4489.80    260.86 o 
   0  18   3      659.21      615.09     94.88 o 
   1  18   3      168.17      140.24     38.43 o 
   2  18   3        1.23       -8.31     24.88 o 
   3  18   3      158.02       62.45     24.74 o 
   4  18   3     4774.47     4381.08    165.41 o 
   5  18   3      641.58      544.63     61.85 o 
   6  18   3    11849.72    12007.88    250.69 o 
   7  18   3      133.58      192.73     52.03 o 
   8  18   3     6992.80     7062.19    419.17 o 
   9  18   3        9.65       14.05     26.88 o 
  10  18   3       16.53       31.88     25.15 o 
  11  18   3      860.04      927.00     97.74 o 
  12  18   3      881.30      868.43     94.94 o 
  13  18   3     3373.08     3325.69    156.21 o 
  14  18   3     3687.26     3333.95    159.29 o 
  15  18   3     9461.16     9329.58    362.44 o 
  16  18   3     1119.13     1005.20    132.28 o 
  17  18   3      664.10      771.09    115.93 o 
  18  18   3      130.39      139.23     41.42 o 
  19  18   3      338.06      291.49     63.08 o 
  20  18   3      153.50       84.04     36.11 o 
  -5  19   3       26.98       78.82     59.60 o 
  -4  19   3      150.82       81.73     71.39 o 
  -3  19   3      836.32      936.08    141.47 o 
  -2  19   3     1750.87     1832.50    193.99 o 
  -1  19   3     1994.05     1962.05    206.06 o 
   0  19   3      604.76      615.16    123.94 o 
   1  19   3      264.58      219.01     47.70 o 
   2  19   3      181.69      191.21     41.92 o 
   3  19   3     1311.18     1282.63     81.04 o 
   4  19   3       11.20       16.47     25.68 o 
   5  19   3     2012.40     1955.30    101.03 o 
   6  19   3      152.93      124.54     38.69 o 
   7  19   3     3826.85     3634.76    226.87 o 
   8  19   3       31.67       55.26     33.20 o 
   9  19   3      132.75      132.28     37.75 o 
  10  19   3      419.95      330.20     55.22 o 
  11  19   3     2862.68     2778.12    147.78 o 
  12  19   3     1345.57     1485.24    151.60 o 
  13  19   3      268.31      272.63     61.01 o 
  14  19   3      157.70      177.00     66.97 o 
  15  19   3      150.06      128.87     65.38 o 
  16  19   3      954.28      778.30    118.77 o 
  17  19   3       39.33      -18.32     38.75 o 
  18  19   3      409.43      339.15     60.15 o 
  19  19   3        7.51       14.19     32.99 o 
  20  19   3     4666.55     4640.23    172.22 o 
  -4  20   3      551.04      505.61    105.81 o 
  -3  20   3      471.67       34.26     49.49 o 
  -2  20   3       30.18        7.70     60.48 o 
  -1  20   3        0.01       53.60     62.13 o 
   0  20   3      124.59      135.75     88.06 o 
   1  20   3      520.91      501.60     55.36 o 
   2  20   3     9043.10     9123.78    197.36 o 
   3  20   3     1617.52     1731.17     93.57 o 
   4  20   3    10685.50    10828.27    269.09 o 
   5  20   3      236.70      213.69     46.80 o 
   6  20   3      105.99       84.43     50.50 o 
   7  20   3      303.76      228.36     47.09 o 
   8  20   3      574.97      323.10    144.87 o 
   9  20   3       11.85       56.66     32.26 o 
  10  20   3     4526.08     4521.81    238.09 o 
  11  20   3     2115.01     2058.53     91.84 o 
  12  20   3     5857.50     6032.39    226.95 o 
  13  20   3     3416.73     3453.89    169.38 o 
  14  20   3     1342.25     1025.16    142.02 o 
  15  20   3      654.20      696.68    121.39 o 
  16  20   3       39.76       17.57     47.48 o 
  17  20   3      715.75      538.54    108.85 o 
  18  20   3       15.59       19.06     33.81 o 
  19  20   3     2309.31     2117.16    132.20 o 
  -2  21   3      251.71      352.78    100.18 o 
  -1  21   3     1030.23      867.90    112.61 o 
   0  21   3        0.72       13.56     47.37 o 
   1  21   3      103.00      128.51     47.97 o 
   2  21   3      634.94      631.67     62.25 o 
   3  21   3     6585.93     6530.05    167.96 o 
   4  21   3        7.13       88.23     38.16 o 
   5  21   3     2863.10     2767.30    166.73 o 
   6  21   3        1.27       36.40     36.03 o 
   7  21   3        0.51        9.27     33.84 o 
   8  21   3      433.16      315.29     65.27 o 
   9  21   3      148.32      137.71     53.12 o 
  10  21   3       30.44        7.11     30.97 o 
  11  21   3     2048.43     1922.38     99.26 o 
  12  21   3     1904.12     1684.18    142.77 o 
  13  21   3     2073.95     1518.00    182.09 o 
  14  21   3     2185.51     1989.17    207.26 o 
  15  21   3       26.47        1.09     53.90 o 
  16  21   3      991.28     1079.61    153.30 o 
  17  21   3        6.67      -31.08     31.08 o 
  18  21   3      662.18      571.08    130.99 o 
   0  22   3     4343.08     3699.48    196.93 o 
   1  22   3      347.50      286.90     95.78 o 
   2  22   3      155.38      162.34     41.64 o 
   3  22   3       11.87      -23.04     30.57 o 
   4  22   3      180.95      112.84     40.94 o 
   5  22   3      258.74      219.48     51.24 o 
   6  22   3      272.96      234.13     50.92 o 
   7  22   3       16.20       15.36     33.16 o 
   8  22   3     4285.80     4127.27    183.78 o 
   9  22   3     2170.18     2016.98    108.74 o 
  10  22   3     3681.76     3731.17    169.34 o 
  11  22   3      918.98      918.97     84.23 o 
  12  22   3       34.74       21.28     44.57 o 
  13  22   3      675.40      450.93    110.46 o 
  14  22   3       68.07       53.95     61.16 o 
  15  22   3      543.81      465.49    109.29 o 
  16  22   3      100.66       67.72     66.90 o 
  17  22   3     4616.89     4496.60    192.48 o 
   2  23   3      723.16      807.88     97.78 o 
   3  23   3      774.39      721.26    132.89 o 
   4  23   3      211.57      167.03     43.98 o 
   5  23   3       26.28       29.22     38.94 o 
   6  23   3       95.54       45.89     37.94 o 
   7  23   3     2635.20     2821.70    132.32 o 
   8  23   3      702.02      615.10     90.18 o 
   9  23   3     6919.09     6890.75    249.62 o 
  10  23   3     3320.94     3278.21    218.22 o 
  11  23   3     2543.39     2110.52    116.57 o 
   5  24   3      262.04      288.63     73.07 o 
   6  24   3      874.92      780.72    100.69 o 
   7  24   3       33.18      -11.92     40.33 o 
   8  24   3      176.01       88.47     65.53 o 
   9  24   3      720.55      565.27     71.51 o 
  10  24   3     1804.78     1856.02    109.41 o 
  11  24   3      858.67      688.46     97.95 o 
 -11 -23   4      381.00      113.94     97.70 o 
 -10 -23   4      157.87      164.44     55.32 o 
  -9 -23   4       87.44      131.74     96.95 o 
  -8 -23   4     2077.44     1936.54    392.61 o 
  -7 -23   4     1162.22     1204.66    101.36 o 
  -6 -23   4     5326.53     5115.55    292.28 o 
  -5 -23   4      101.43      171.16     52.04 o 
  -4 -23   4     1938.82     2004.48    139.28 o 
 -14 -22   4     3025.05     3018.36    239.64 o 
 -13 -22   4      458.02      286.37    157.09 o 
 -12 -22   4      138.60      116.33     59.22 o 
 -11 -22   4       33.89       32.14     47.81 o 
 -10 -22   4      973.21      953.21     93.14 o 
  -9 -22   4       14.08       71.80     72.77 o 
  -8 -22   4        3.14        4.06     48.49 o 
  -7 -22   4     1707.82     1584.23    145.99 o 
  -6 -22   4      674.15      563.47     72.61 o 
  -5 -22   4     5058.19     4420.42    284.36 o 
  -4 -22   4        4.65       -9.68     37.85 o 
  -3 -22   4      114.90       81.53     38.21 o 
  -2 -22   4       36.73       49.52     36.57 o 
  -1 -22   4     1837.66     1555.51    124.96 o 
 -15 -21   4       69.45       36.92     46.07 o 
 -14 -21   4      124.22      111.60     62.36 o 
 -13 -21   4      359.54      380.54     81.56 o 
 -12 -21   4      136.11       34.02     43.80 o 
 -11 -21   4      766.53      644.54    102.26 o 
 -10 -21   4     2720.81     2800.59    140.40 o 
  -9 -21   4     1874.00     1917.66    135.02 o 
  -8 -21   4     1483.85     1380.35    130.58 o 
  -7 -21   4       51.94       79.25     50.87 o 
  -6 -21   4        9.84       69.83     51.42 o 
  -5 -21   4      564.90      444.38     64.88 o 
  -4 -21   4      259.85      158.95     60.93 o 
  -3 -21   4      368.37      385.00     54.08 o 
  -2 -21   4     3418.19     3501.83    193.77 o 
  -1 -21   4     1998.18     2018.40    178.13 o 
   0 -21   4     5154.94     5039.12    191.21 o 
   1 -21   4      943.76      973.60    119.73 o 
 -16 -20   4     1465.21     1429.66    162.13 o 
 -15 -20   4      707.13      824.01    180.57 o 
 -14 -20   4       40.58        5.52     41.66 o 
 -13 -20   4      430.91      454.39     82.34 o 
 -12 -20   4      469.83      471.37    257.77 o 
 -11 -20   4     1079.88     1001.56    117.25 o 
 -10 -20   4      974.28      820.71     71.37 o 
  -9 -20   4     8107.72     7895.59    212.29 o 
  -8 -20   4      767.12      950.39    107.71 o 
  -7 -20   4     5464.28     5237.28    445.86 o 
  -6 -20   4      934.90      886.59    107.47 o 
  -5 -20   4        7.93      -14.95     40.56 o 
  -4 -20   4      448.50      418.33     60.95 o 
  -3 -20   4      202.77      254.00     47.65 o 
  -2 -20   4     1175.42     1327.76     86.28 o 
  -1 -20   4     6937.86     6881.76    225.25 o 
   0 -20   4     2894.30     2967.20    174.28 o 
   1 -20   4     5927.54     6341.69    252.98 o 
   2 -20   4     1053.89     1089.81    123.76 o 
   3 -20   4        6.52       41.21     50.01 o 
 -17 -19   4     3823.55     3468.42    180.01 o 
 -16 -19   4        0.89       13.74     39.76 o 
 -15 -19   4      162.15      115.33     48.00 o 
 -14 -19   4      216.35      176.35     58.19 o 
 -13 -19   4      689.22      568.30     88.92 o 
 -12 -19   4       40.98       28.69     39.32 o 
 -11 -19   4      110.18      109.56     50.11 o 
 -10 -19   4      770.70      622.73     69.94 o 
  -9 -19   4     1230.69     1322.90     97.24 o 
  -8 -19   4     2769.21     2642.62    119.32 o 
  -7 -19   4      138.03       36.50     40.98 o 
  -6 -19   4      103.84       42.62     43.40 o 
  -5 -19   4      244.19      266.62     66.71 o 
  -4 -19   4     1229.88     1063.73    226.84 o 
  -3 -19   4       57.01       96.17     47.02 o 
  -2 -19   4       83.74       88.80     43.60 o 
  -1 -19   4       20.60      -19.38     29.86 o 
   0 -19   4     1980.66     2201.37     94.67 o 
   1 -19   4     1083.86     1012.79    115.61 o 
   2 -19   4      118.31       60.87     50.08 o 
   3 -19   4        0.98       30.79     42.95 o 
   4 -19   4     1506.06     1495.98    135.50 o 
   5 -19   4     4082.39     4383.42    191.49 o 
 -18 -18   4       26.83       65.22     57.27 o 
 -17 -18   4      284.73      270.35     64.75 o 
 -16 -18   4      678.29      706.52    111.75 o 
 -15 -18   4      167.31      135.56     49.76 o 
 -14 -18   4        9.46       44.05     49.98 o 
 -13 -18   4     3652.80     3881.45    301.64 o 
 -12 -18   4     4077.89     4368.01    195.73 o 
 -11 -18   4     4367.22     4471.62    196.95 o 
 -10 -18   4      333.06      269.35     43.04 o 
  -9 -18   4       37.98      -18.14     26.09 o 
  -8 -18   4     1442.97     1584.99     99.13 o 
  -7 -18   4      540.62      591.53     67.04 o 
  -6 -18   4      537.99      502.76     79.00 o 
  -5 -18   4     5520.29     4977.89    208.42 o 
  -4 -18   4      333.35      401.28    149.00 o 
  -3 -18   4    14336.41    14475.46    314.17 o 
  -2 -18   4      984.68     1106.10     75.92 o 
  -1 -18   4     4896.66     5279.12    141.25 o 
   0 -18   4      457.78      522.84     53.42 o 
   1 -18   4      279.66      246.55     64.77 o 
   2 -18   4       20.37      -17.60     38.35 o 
   3 -18   4      234.24      178.50    101.32 o 
   4 -18   4     2720.50     2989.16    259.89 o 
   5 -18   4     1703.90     1945.93    163.18 o 
   6 -18   4     8934.30     9345.34    336.69 o 
 -19 -17   4     5545.20     5815.15    322.61 o 
 -18 -17   4      239.80      237.45     61.71 o 
 -17 -17   4      103.53       50.91     63.70 o 
 -16 -17   4      488.35      386.29     71.39 o 
 -15 -17   4        1.72      -26.07     26.07 o 
 -14 -17   4      557.92      552.69     70.06 o 
 -13 -17   4     2560.74     2635.33    150.30 o 
 -12 -17   4     7993.42     7963.41    225.97 o 
 -11 -17   4     3859.51     4184.85    185.92 o 
 -10 -17   4     9218.00     9053.39    220.60 o 
  -9 -17   4      129.71       59.96     56.25 o 
  -8 -17   4       72.95      104.44     34.46 o 
  -7 -17   4      416.78      393.68     54.75 o 
  -6 -17   4      554.70      438.51     75.82 o 
  -5 -17   4      548.39      380.58     70.16 o 
  -4 -17   4    11642.96    11396.17    630.82 o 
  -3 -17   4     1455.93     1637.43    110.03 o 
  -2 -17   4     9456.04     9579.78    222.74 o 
  -1 -17   4     1894.12     2137.73    162.60 o 
   0 -17   4       93.41       80.21     30.70 o 
   1 -17   4      452.94      449.81     52.48 o 
   2 -17   4      996.95      917.61    103.98 o 
   3 -17   4      205.07      100.14     51.51 o 
   4 -17   4       88.47       72.58     62.15 o 
   5 -17   4     7743.12     8413.70    338.69 o 
   6 -17   4       80.89      138.18     64.59 o 
   7 -17   4     5113.06     5315.59    196.46 o 
 -19 -16   4      488.13      423.42     73.17 o 
 -18 -16   4      824.50      649.03    102.97 o 
 -17 -16   4       19.63       17.80     61.24 o 
 -16 -16   4      289.04      230.09     49.07 o 
 -15 -16   4      209.65      122.58     40.20 o 
 -14 -16   4      331.39      284.79     53.77 o 
 -13 -16   4        5.04       13.53     28.13 o 
 -12 -16   4     1812.76     1835.62    111.26 o 
 -11 -16   4     2420.41     2480.30    122.35 o 
 -10 -16   4     2825.90     2841.37    125.01 o 
  -9 -16   4      882.02      842.35    117.40 o 
  -8 -16   4       36.10       74.03     30.18 o 
  -7 -16   4     6480.69     6123.89    216.39 o 
  -6 -16   4      266.61      295.79     47.83 o 
  -5 -16   4     2890.78     2524.48    135.98 o 
  -4 -16   4      147.14      101.57     82.09 o 
  -3 -16   4     1642.49     1856.89    128.59 o 
  -2 -16   4      282.77      382.54     75.66 o 
  -1 -16   4      409.08      457.23     47.02 o 
   0 -16   4       64.35       51.83     31.51 o 
   1 -16   4     1326.76     1390.14     72.18 o 
   2 -16   4     2779.99     2910.65    150.82 o 
   3 -16   4     1870.93     1940.74    165.07 o 
   4 -16   4     2299.28     2708.00    186.61 o 
   5 -16   4      200.23      246.43     75.29 o 
   6 -16   4       23.34      104.93     58.13 o 
   7 -16   4     1263.51     1336.35    102.62 o 
   8 -16   4      145.57      249.43     91.90 o 
   9 -16   4      100.24      111.83     75.32 o 
 -20 -15   4      362.32      232.95     58.16 o 
 -19 -15   4      310.72      257.46    115.54 o 
 -18 -15   4      579.55      472.83     71.91 o 
 -17 -15   4      387.25      277.60    107.82 o 
 -16 -15   4      918.56      962.36    151.31 o 
 -15 -15   4     4271.59     4129.37    165.41 o 
 -14 -15   4     3075.90     2910.01    129.01 o 
 -13 -15   4     1602.43     1630.54    109.89 o 
 -12 -15   4     1015.89      911.43     81.92 o 
 -11 -15   4      952.59     1002.65     85.05 o 
 -10 -15   4      122.51       74.87     31.72 o 
  -9 -15   4     2128.14     2012.86     79.68 o 
  -8 -15   4     2717.40     2761.40    103.70 o 
  -7 -15   4     1244.23     1197.29    105.81 o 
  -6 -15   4    34745.29    34842.02    521.03 o 
  -5 -15   4     2692.02     2901.07    162.52 o 
  -4 -15   4    10604.51    10476.61    421.80 o 
  -3 -15   4     1061.77     1067.28     82.54 o 
  -2 -15   4      150.13      129.93     38.43 o 
  -1 -15   4      754.74      769.18     70.34 o 
   0 -15   4      151.57      187.45     33.94 o 
   1 -15   4     3345.11     3344.75     98.85 o 
   2 -15   4     2920.61     3069.09    146.92 o 
   3 -15   4    13901.86    14691.96    485.21 o 
   4 -15   4      460.28      560.45    100.57 o 
   5 -15   4     4552.62     4546.51    172.36 o 
   6 -15   4       69.95       36.32     31.31 o 
   7 -15   4        4.53       16.18     31.20 o 
   8 -15   4      197.44       70.07     95.07 o 
   9 -15   4       72.89       67.06     52.97 o 
  10 -15   4      605.78      490.88     97.68 o 
 -20 -14   4       71.01       69.74     39.15 o 
 -19 -14   4      526.32      576.69     88.86 o 
 -18 -14   4      165.30       86.56     42.38 o 
 -17 -14   4      345.19      300.73     52.75 o 
 -16 -14   4      514.86      503.85     62.85 o 
 -15 -14   4     1339.08     1291.12     96.01 o 
 -14 -14   4     4422.94     4738.42    304.35 o 
 -13 -14   4     7605.96     7527.62    218.02 o 
 -12 -14   4      237.54      225.65     44.05 o 
 -11 -14   4      762.70      746.53     71.83 o 
 -10 -14   4     1099.30     1088.36     92.83 o 
  -9 -14   4      891.77      803.48     50.25 o 
  -8 -14   4     1640.86     1632.54     73.22 o 
  -7 -14   4     7496.24     7212.69    290.63 o 
  -6 -14   4      700.57      651.48     61.52 o 
  -5 -14   4    21256.99    20745.07    349.81 o 
  -4 -14   4      990.63      908.11     62.72 o 
  -3 -14   4     1817.90     1805.95     77.37 o 
  -2 -14   4      531.35      469.58     56.74 o 
  -1 -14   4     2958.02     3077.14    116.63 o 
   0 -14   4      109.04      337.53     60.79 o 
   1 -14   4      149.64      162.59     36.97 o 
   2 -14   4     3317.80     3388.41    115.41 o 
   3 -14   4     1170.86     1132.61     80.19 o 
   4 -14   4     8702.33     9071.29    180.15 o 
   5 -14   4        0.81       15.12     25.19 o 
   6 -14   4      394.20      323.69     43.57 o 
   7 -14   4       35.73       15.59     26.46 o 
   8 -14   4      852.46      765.59     99.75 o 
   9 -14   4        0.25      -51.73     51.73 o 
  10 -14   4       12.11       -5.77     46.90 o 
  11 -14   4      393.74      348.71     86.40 o 
 -20 -13   4       24.01       25.43     33.92 o 
 -19 -13   4      765.94      728.43     82.79 o 
 -18 -13   4       55.39       67.02     74.56 o 
 -17 -13   4      866.79      779.76    119.31 o 
 -16 -13   4      444.56      384.85     55.72 o 
 -15 -13   4       35.77        7.05     34.99 o 
 -14 -13   4       80.42       32.61     28.29 o 
 -13 -13   4     2810.99     3168.36    199.00 o 
 -12 -13   4      355.55      321.48     77.39 o 
 -11 -13   4      399.92      386.15     51.17 o 
 -10 -13   4     7188.36     7115.25    208.70 o 
  -9 -13   4     1015.18     1048.94     49.31 o 
  -8 -13   4    12893.31    12901.93    212.27 o 
  -7 -13   4        0.19       22.77     18.04 o 
  -6 -13   4     1395.70     1284.71     68.67 o 
  -5 -13   4      302.88      283.27     40.65 o 
  -4 -13   4     1545.11     1346.79     61.73 o 
  -3 -13   4        0.91       -8.01     15.24 o 
  -2 -13   4      235.50      205.62     33.90 o 
  -1 -13   4     4658.21     4932.91    316.97 o 
   0 -13   4     9915.05    10507.73    184.73 o 
   1 -13   4    10267.88    11635.89    164.13 o 
   2 -13   4     1018.19     1028.88     47.14 o 
   3 -13   4      369.04      351.80     65.99 o 
   4 -13   4      468.45      562.18     49.94 o 
   5 -13   4        1.08       -7.44     20.77 o 
   6 -13   4        1.82       -5.32     24.13 o 
   7 -13   4     2584.23     2586.30    120.60 o 
   8 -13   4      727.53      685.73     79.63 o 
   9 -13   4     5652.55     5641.02    233.51 o 
  10 -13   4     1106.92     1152.12    128.97 o 
  11 -13   4     1096.75     1029.51    124.90 o 
  12 -13   4       11.47       33.48     53.12 o 
 -20 -12   4        2.77        2.76     29.79 o 
 -19 -12   4      634.35      529.07    150.56 o 
 -18 -12   4     5996.37     6358.32    303.79 o 
 -17 -12   4     1717.88     1718.09     99.87 o 
 -16 -12   4     9134.98     9538.03    231.81 o 
 -15 -12   4     2334.41     2416.10    110.81 o 
 -14 -12   4       16.50        5.21     21.20 o 
 -13 -12   4      812.30      699.51     68.28 o 
 -12 -12   4     1553.00     1335.93    156.88 o 
 -11 -12   4     1339.85     1217.95     88.90 o 
 -10 -12   4       43.21       73.01     36.90 o 
  -9 -12   4    26614.19    25688.06    416.84 o 
  -8 -12   4       72.81      166.08     26.40 o 
  -7 -12   4    16245.05    17002.19    254.10 o 
  -6 -12   4     1813.09     1903.47     74.70 o 
  -5 -12   4      158.27      118.01     37.80 o 
  -4 -12   4     2224.03     2221.17     61.93 o 
  -3 -12   4     4321.54     4440.53     95.54 o 
  -2 -12   4     1879.74     1934.73     56.12 o 
  -1 -12   4     1924.53     1958.41     51.03 o 
   0 -12   4    17161.64    18179.24    185.48 o 
   1 -12   4     6097.82     6483.13     86.04 o 
   2 -12   4    21315.98    21981.53    221.96 o 
   3 -12   4       16.37       41.18     16.27 o 
   4 -12   4      177.68      159.20     32.18 o 
   5 -12   4      282.58      239.61     61.64 o 
   6 -12   4      150.58      176.20     32.69 o 
   7 -12   4      104.51       87.68     27.53 o 
   8 -12   4     9551.25    10055.35    411.25 o 
   9 -12   4      842.35      785.03     84.07 o 
  10 -12   4     5936.48     6020.91    245.48 o 
  11 -12   4     1272.13     1127.62    127.41 o 
  12 -12   4      121.52      194.88     70.83 o 
 -20 -11   4      189.63      200.22     45.67 o 
 -19 -11   4        5.71       25.24     37.50 o 
 -18 -11   4      388.47      400.24     65.34 o 
 -17 -11   4     4002.68     4166.51    142.65 o 
 -16 -11   4     3313.14     3389.24    217.78 o 
 -15 -11   4     2663.52     2907.06    115.63 o 
 -14 -11   4     1619.66     1720.40    127.03 o 
 -13 -11   4      443.36      415.75     56.34 o 
 -12 -11   4      421.91      357.99     85.20 o 
 -11 -11   4      566.92      449.71     57.63 o 
 -10 -11   4      493.60      441.97     70.16 o 
  -9 -11   4      178.95      234.81     37.40 o 
  -8 -11   4     7734.86     7927.75    141.15 o 
  -7 -11   4        3.71       26.03     17.47 o 
  -6 -11   4     3659.71     3581.25     93.56 o 
  -5 -11   4       47.40       57.65     15.24 o 
  -4 -11   4     1116.73     1207.04     31.82 o 
  -3 -11   4     1231.90     1504.78     92.79 o 
  -2 -11   4     1579.61     1628.85     36.71 o 
  -1 -11   4     3583.05     3596.25     59.12 o 
   0 -11   4     2454.49     2451.83     49.73 o 
   1 -11   4     6846.85     7182.68     85.53 o 
   2 -11   4      621.34      667.46     33.84 o 
   3 -11   4      466.03      575.19     37.18 o 
   4 -11   4        8.41       63.87     21.79 o 
   5 -11   4     6795.43     6515.17    168.74 o 
   6 -11   4       24.73       56.38     25.43 o 
   7 -11   4     2987.32     2872.33     89.20 o 
   8 -11   4       33.78       54.90     32.92 o 
   9 -11   4     2297.34     2350.78    191.99 o 
  10 -11   4      705.43      550.11     88.05 o 
  11 -11   4      220.21      118.55     55.27 o 
  12 -11   4       12.64      -28.59     41.05 o 
  13 -11   4     1843.85     2143.63    181.25 o 
 -21 -10   4       29.61      -13.68     73.11 o 
 -20 -10   4     3197.43     3487.49    124.58 o 
 -19 -10   4       74.58       48.72     30.32 o 
 -18 -10   4      376.26      385.67     82.13 o 
 -17 -10   4      313.63      244.64     55.09 o 
 -16 -10   4      300.17      268.61     64.61 o 
 -15 -10   4        9.05        0.13     19.91 o 
 -14 -10   4      616.05      623.30     60.62 o 
 -13 -10   4     3024.56     3019.30    129.32 o 
 -12 -10   4      749.57      839.62     68.01 o 
 -11 -10   4    17483.13    17013.96    350.67 o 
 -10 -10   4       67.04       87.20     27.26 o 
  -9 -10   4     2342.88     2348.05    117.44 o 
  -8 -10   4     2429.42     2375.02     90.39 o 
  -7 -10   4      170.37      174.79     18.79 o 
  -6 -10   4      603.35      684.45     25.03 o 
  -5 -10   4      271.20      232.62     15.88 o 
  -4 -10   4    10065.64     9980.97     93.02 o 
  -3 -10   4    33221.95    32938.40    245.62 o 
  -2 -10   4    24556.46    25699.55    202.17 o 
  -1 -10   4     1976.02     1834.23     38.42 o 
   0 -10   4     3900.58     4082.30     60.24 o 
   1 -10   4     1835.26     1982.86     43.51 o 
   2 -10   4     2219.08     2217.17     46.27 o 
   3 -10   4       60.18      230.81     22.00 o 
   4 -10   4     6002.32     6513.23    119.12 o 
   5 -10   4       93.97       81.38     19.78 o 
   6 -10   4    29095.11    30027.04    346.79 o 
   7 -10   4     2157.61     2142.51     75.98 o 
   8 -10   4    12670.48    12789.71    210.70 o 
   9 -10   4      645.20      626.17    111.44 o 
  10 -10   4       54.10       17.05     29.73 o 
  11 -10   4       43.97       48.66     41.47 o 
  12 -10   4      317.38      319.26     95.69 o 
  13 -10   4     2944.93     3194.47    185.03 o 
  14 -10   4     1645.85     1570.72    251.94 o 
 -21  -9   4     3227.08     3512.99    295.13 o 
 -20  -9   4      117.87      100.25     80.63 o 
 -19  -9   4     6083.61     6574.83    652.37 o 
 -18  -9   4      699.57      699.67     62.45 o 
 -17  -9   4     1328.33     1414.36     80.46 o 
 -16  -9   4     2123.50     2245.05    113.93 o 
 -15  -9   4      214.77      109.60     31.48 o 
 -14  -9   4     1664.64     1501.48     80.76 o 
 -13  -9   4     1082.71     1096.61    153.94 o 
 -12  -9   4    14726.80    14191.32    275.85 o 
 -11  -9   4     1537.24     1689.70    101.96 o 
 -10  -9   4    21610.03    21757.86    407.42 o 
  -9  -9   4      168.88      153.75     38.41 o 
  -8  -9   4     6193.83     6205.50     96.67 o 
  -7  -9   4     2068.79     2101.77     34.19 o 
  -6  -9   4      431.81      500.75     18.34 o 
  -5  -9   4      793.50      808.18     22.19 o 
  -4  -9   4     6693.84     6578.92     67.98 o 
  -3  -9   4    25473.93    25562.01    188.07 o 
  -2  -9   4    28217.46    28398.96    215.44 o 
  -1  -9   4    30407.32    32378.02    243.15 o 
   0  -9   4       14.86       48.56     10.83 o 
   1  -9   4     2079.91     2188.38     42.11 o 
   2  -9   4     1021.81     1003.57     33.48 o 
   3  -9   4       13.23       29.66     10.93 o 
   4  -9   4        8.24       34.60     14.40 o 
   5  -9   4    26358.72    26002.64    322.70 o 
   6  -9   4     1028.81      985.23     70.50 o 
   7  -9   4    29098.35    29847.67    315.28 o 
   8  -9   4     2261.65     2112.07     88.61 o 
   9  -9   4     2302.57     2129.02     83.19 o 
  10  -9   4      474.39      493.73     54.38 o 
  11  -9   4      592.90      475.66     57.99 o 
  12  -9   4      229.86      279.34     91.11 o 
  13  -9   4       40.98      144.32     56.72 o 
  14  -9   4     1895.33     1610.25    248.98 o 
  15  -9   4      947.87      917.23    131.44 o 
 -21  -8   4       65.04       77.22     84.06 o 
 -20  -8   4     2331.20     2749.73    293.79 o 
 -19  -8   4      536.44      460.31     47.64 o 
 -18  -8   4      981.28      982.70     65.45 o 
 -17  -8   4      328.98      339.14     44.72 o 
 -16  -8   4        0.27       -2.48     20.39 o 
 -15  -8   4      568.16      469.04     62.00 o 
 -14  -8   4     2032.97     2176.62    173.38 o 
 -13  -8   4      126.88       95.52     28.94 o 
 -12  -8   4        0.36        5.31     17.15 o 
 -11  -8   4     9407.22     9293.19    163.31 o 
 -10  -8   4     1598.14     1627.65     65.42 o 
  -9  -8   4     5402.12     5535.10     95.31 o 
  -8  -8   4       25.28       25.60      8.71 o 
  -7  -8   4      310.59      308.09     14.08 o 
  -6  -8   4       35.31       53.31      7.91 o 
  -5  -8   4     4942.48     4844.04     57.09 o 
  -4  -8   4      746.74      941.67     36.06 o 
  -3  -8   4     2493.60     2423.49     36.42 o 
  -2  -8   4     2880.30     2817.87     40.50 o 
  -1  -8   4     2476.49     2523.36     42.79 o 
   0  -8   4     7002.87     7675.01     86.75 o 
   1  -8   4       10.79        9.70      8.07 o 
   2  -8   4    14521.53    15021.73    128.11 o 
   3  -8   4     1683.50     1562.46     32.93 o 
   4  -8   4    22066.68    22438.62    291.04 o 
   5  -8   4       57.44       65.48     15.11 o 
   6  -8   4     8837.17     8658.88    127.03 o 
   7  -8   4      283.18      225.23     23.28 o 
   8  -8   4     1314.13     1419.09     66.70 o 
   9  -8   4       55.71       25.54     20.79 o 
  10  -8   4     1792.45     1906.06     83.08 o 
  11  -8   4     3836.90     3868.03    130.32 o 
  12  -8   4     1838.48     1715.16    103.68 o 
  13  -8   4     6255.68     6252.95    275.14 o 
  14  -8   4       24.28       -1.19     43.29 o 
  15  -8   4       30.65      -33.68     45.46 o 
 -21  -7   4     1107.58      927.68    181.61 o 
 -20  -7   4      370.81      308.76    118.20 o 
 -19  -7   4      278.52      283.46     60.85 o 
 -18  -7   4      699.06      715.82     88.99 o 
 -17  -7   4      551.02      502.29     52.23 o 
 -16  -7   4     1456.01     1575.19     89.42 o 
 -15  -7   4     2251.74     2230.91     90.48 o 
 -14  -7   4    11496.87    11457.57    230.26 o 
 -13  -7   4     5711.48     5633.65    288.70 o 
 -12  -7   4     3434.33     3590.61     83.02 o 
 -11  -7   4      170.96      193.47     19.64 o 
 -10  -7   4      702.09      723.10     35.91 o 
  -9  -7   4       86.00       72.46     11.74 o 
  -8  -7   4     1117.19     1112.56     45.01 o 
  -7  -7   4     1046.54     1005.02     24.55 o 
  -6  -7   4     7976.58     7175.46     67.77 o 
  -5  -7   4    17805.01    17850.98    140.28 o 
  -4  -7   4    18333.99    17495.42    138.39 o 
  -3  -7   4    11153.17    11043.57     97.48 o 
  -2  -7   4        0.59        3.32      6.32 o 
  -1  -7   4      111.04      137.57     11.10 o 
   0  -7   4        1.05       17.29      7.84 o 
   1  -7   4     1409.32     1108.60     26.11 o 
   2  -7   4      141.70      238.53     16.55 o 
   3  -7   4    69477.46    72288.62    447.63 o 
   4  -7   4        1.40       22.15     18.55 o 
   5  -7   4    30283.05    30114.77    252.15 o 
   6  -7   4      379.01      330.84     24.98 o 
   7  -7   4       71.38       67.93     15.04 o 
   8  -7   4      217.73      145.99     24.63 o 
   9  -7   4       60.00       33.53     19.34 o 
  10  -7   4     1717.96     1709.24     76.14 o 
  11  -7   4     4320.39     4541.62    117.71 o 
  12  -7   4    12136.60    12533.74    253.92 o 
  13  -7   4     2614.35     2540.39    182.07 o 
  14  -7   4     5416.95     5990.71    251.97 o 
  15  -7   4       71.06       83.64     53.99 o 
  16  -7   4       22.94        5.03     45.25 o 
 -20  -6   4      648.69      595.82    147.79 o 
 -19  -6   4      445.97      362.84    115.94 o 
 -18  -6   4      115.49       56.97     39.67 o 
 -17  -6   4        2.18        5.41     24.48 o 
 -16  -6   4       51.77       43.30     22.74 o 
 -15  -6   4     4118.04     3883.78    128.04 o 
 -14  -6   4     4522.27     4680.69    103.15 o 
 -13  -6   4    20843.94    21078.28    286.28 o 
 -12  -6   4     1639.03     1816.87     62.18 o 
 -11  -6   4      124.76      105.62     22.86 o 
 -10  -6   4     1180.52     1210.45     56.21 o 
  -9  -6   4      495.70      532.98     24.34 o 
  -8  -6   4      152.82      159.37     13.59 o 
  -7  -6   4     2700.97     2804.78     45.38 o 
  -6  -6   4     1658.12     1455.23     39.37 o 
  -5  -6   4    34317.67    34483.54    242.66 o 
  -4  -6   4    27995.82    28509.85    216.92 o 
  -3  -6   4    22782.92    22925.77    170.92 o 
  -2  -6   4     1111.93     1160.69     24.20 o 
  -1  -6   4     2478.50     2354.97     34.29 o 
   0  -6   4     1078.47     1220.54     32.67 o 
   1  -6   4     1158.93     1204.61     28.66 o 
   2  -6   4     3640.20     3885.19     55.80 o 
   3  -6   4      947.94      967.37     25.94 o 
   4  -6   4    13937.65    13983.96    129.55 o 
   5  -6   4      382.43      342.60     29.53 o 
   6  -6   4     5728.12     5754.21     82.37 o 
   7  -6   4        2.12       -5.45     14.98 o 
   8  -6   4     1103.69      996.18     54.12 o 
   9  -6   4     2555.60     2566.84     78.15 o 
  10  -6   4      606.82      677.23     48.98 o 
  11  -6   4      381.03      446.76     48.14 o 
  12  -6   4      569.62      533.86     96.66 o 
  13  -6   4     5730.65     5877.42    219.67 o 
  14  -6   4      430.61      471.43    139.89 o 
  15  -6   4       33.93        0.35     46.72 o 
  16  -6   4       38.33      123.23     62.51 o 
  17  -6   4      840.65      962.94    150.14 o 
 -20  -5   4       11.52       -7.62     67.01 o 
 -19  -5   4       35.50       26.71     49.46 o 
 -18  -5   4      411.50      386.95     87.97 o 
 -17  -5   4     1093.95     1033.99     63.58 o 
 -16  -5   4      909.15      839.17     54.93 o 
 -15  -5   4      159.14      135.79     26.12 o 
 -14  -5   4     1147.69     1097.24     55.64 o 
 -13  -5   4      853.84      891.12     48.64 o 
 -12  -5   4     7806.85     8152.14    145.68 o 
 -11  -5   4      173.01      156.28     19.33 o 
 -10  -5   4      460.57      441.71     33.30 o 
  -9  -5   4      404.33      371.32     21.62 o 
  -8  -5   4     9690.48     9537.99    107.11 o 
  -7  -5   4      451.49      425.95     18.97 o 
  -6  -5   4     2218.95     2301.28     35.65 o 
  -5  -5   4      257.00      277.54     11.38 o 
  -4  -5   4    29477.77    30876.56    234.03 o 
  -3  -5   4     3649.52     3608.15     44.02 o 
  -2  -5   4       41.41       16.35      6.25 o 
  -1  -5   4    15542.33    15811.81    131.58 o 
   0  -5   4    10291.74    10656.29     92.98 o 
   1  -5   4    95053.07   101046.11    696.78 o 
   2  -5   4       13.48       15.49      8.39 o 
   3  -5   4    11049.85    12202.49    112.91 o 
   4  -5   4      115.74      116.01     12.21 o 
   5  -5   4     2225.13     2181.36     40.71 o 
   6  -5   4      220.80      193.28     14.43 o 
   7  -5   4     3855.56     3876.14    103.32 o 
   8  -5   4     1721.57     1744.08     61.17 o 
   9  -5   4    24809.51    24868.57    302.95 o 
  10  -5   4    10466.97    10255.50    224.97 o 
  11  -5   4     2743.98     2539.15     80.91 o 
  12  -5   4      279.31      249.33     39.64 o 
  13  -5   4       36.04       18.21     28.59 o 
  14  -5   4       39.85       20.75     28.92 o 
  15  -5   4       20.01       30.98    130.80 o 
  16  -5   4     3566.73     3163.07    185.01 o 
  17  -5   4       73.17       38.59     59.44 o 
 -20  -4   4       83.71      246.93    106.55 o 
 -19  -4   4      182.95       82.10     60.11 o 
 -18  -4   4     1863.07     2042.70     84.85 o 
 -17  -4   4     5215.70     5252.07    142.71 o 
 -16  -4   4     3378.59     3454.13     89.79 o 
 -15  -4   4     9629.34     9989.09    220.68 o 
 -14  -4   4       24.73       19.04     17.32 o 
 -13  -4   4        2.40       -1.05     14.00 o 
 -12  -4   4      611.25      592.25     42.12 o 
 -11  -4   4      384.41      430.75     41.43 o 
 -10  -4   4      651.14      638.43     30.35 o 
  -9  -4   4    33876.66    33801.15    300.93 o 
  -8  -4   4     3791.05     3835.37     59.81 o 
  -7  -4   4    37729.44    37001.95    313.24 o 
  -6  -4   4    15384.09    15519.55    137.56 o 
  -5  -4   4     3741.35     3790.82     45.63 o 
  -4  -4   4      126.60      114.65     10.56 o 
  -3  -4   4      302.31      312.70     11.43 o 
  -2  -4   4     2599.11     2623.56     35.10 o 
  -1  -4   4      461.71      394.94     15.09 o 
   0  -4   4    49130.82    48353.59    328.30 o 
   1  -4   4      104.62      124.18     13.19 o 
   2  -4   4    21714.29    20110.63    162.65 o 
   3  -4   4     1038.44     1076.19     24.01 o 
   4  -4   4     4038.93     4397.73     59.89 o 
   5  -4   4      984.79      948.95     27.75 o 
   6  -4   4     3166.43     3212.20     43.08 o 
   7  -4   4      869.93      838.07     36.19 o 
   8  -4   4     1672.17     1850.06     66.37 o 
   9  -4   4    22242.28    21086.24    267.92 o 
  10  -4   4     6105.47     6131.09    121.83 o 
  11  -4   4    14758.75    14340.90    211.81 o 
  12  -4   4      481.04      497.48     44.07 o 
  13  -4   4      128.87       24.91     24.69 o 
  14  -4   4       50.82       42.40     29.47 o 
  15  -4   4        4.16       -9.45     35.57 o 
  16  -4   4        6.60        5.85     42.00 o 
  17  -4   4     3662.59     3585.96    199.60 o 
  18  -4   4      409.12      397.42     91.78 o 
 -20  -3   4       61.97      112.04     83.20 o 
 -19  -3   4      119.25       94.56     39.76 o 
 -18  -3   4      385.22      390.91     43.49 o 
 -17  -3   4     1239.73     1205.51    110.03 o 
 -16  -3   4     4548.51     4790.91    108.99 o 
 -15  -3   4     2562.92     2712.65     85.14 o 
 -14  -3   4     5686.53     5780.84    126.45 o 
 -13  -3   4      236.33      145.69     26.69 o 
 -12  -3   4      840.97      864.58     47.43 o 
 -11  -3   4      214.66      255.44     27.86 o 
 -10  -3   4        3.47       19.68      9.67 o 
  -9  -3   4      446.33      382.81     22.21 o 
  -8  -3   4     9408.19     9187.64    108.05 o 
  -7  -3   4    12032.34    11397.39    121.39 o 
  -6  -3   4    17905.57    17666.48    164.76 o 
  -5  -3   4      633.91      571.43     17.53 o 
  -4  -3   4     1846.72     1782.50     31.99 o 
  -3  -3   4    26763.76    27161.71    301.13 o 
  -2  -3   4     3443.68     3478.64     40.81 o 
  -1  -3   4      731.61      755.90     18.88 o 
   0  -3   4      502.41      502.24     17.26 o 
   1  -3   4     5046.03     4830.16     51.81 o 
   2  -3   4      536.37      479.34     19.22 o 
   3  -3   4      153.74       90.95     11.48 o 
   4  -3   4      512.98      514.32     21.63 o 
   5  -3   4       13.01       29.47      7.02 o 
   6  -3   4     2617.02     2629.63     69.89 o 
   7  -3   4     8381.32     8151.62    105.19 o 
   8  -3   4     1469.40     1393.38     42.67 o 
   9  -3   4     1103.21     1040.23     45.83 o 
  10  -3   4     1034.85     1035.56     51.52 o 
  11  -3   4     1051.00     1173.61     56.34 o 
  12  -3   4      508.30      458.69     48.89 o 
  13  -3   4      418.05      355.86     44.73 o 
  14  -3   4     2882.50     3148.62    116.04 o 
  15  -3   4        3.97       16.19     28.44 o 
  16  -3   4     7720.53     8105.87    290.15 o 
  17  -3   4      195.20       97.01     57.36 o 
  18  -3   4      494.81      526.66    100.33 o 
 -20  -2   4     1808.38     1928.28    174.37 o 
 -19  -2   4      976.17      943.34     83.88 o 
 -18  -2   4     1528.42     1530.43    139.93 o 
 -17  -2   4      388.05      411.94     46.26 o 
 -16  -2   4      201.84      183.73     28.34 o 
 -15  -2   4      591.03      617.13     63.28 o 
 -14  -2   4      140.38      102.98     23.90 o 
 -13  -2   4       39.20       33.28     18.20 o 
 -12  -2   4      785.47      794.50     47.07 o 
 -11  -2   4    20900.20    20494.38    275.89 o 
 -10  -2   4      154.24      123.58     17.42 o 
  -9  -2   4    12973.04    12916.92    137.42 o 
  -8  -2   4      133.48      104.78     12.78 o 
  -7  -2   4      856.77      994.26     29.00 o 
  -6  -2   4      219.60      249.23     15.79 o 
  -5  -2   4      813.13      871.78     21.56 o 
  -4  -2   4     3651.32     3469.95     41.33 o 
  -3  -2   4    22607.37    22928.46    211.22 o 
  -2  -2   4    39795.15    37315.28    323.50 o 
  -1  -2   4    35437.66    37094.87    300.35 o 
   0  -2   4      457.13      634.61     25.71 o 
   1  -2   4     2506.01     2534.00     37.39 o 
   2  -2   4    14463.84    14987.05    159.54 o 
   3  -2   4      817.52      780.90     25.28 o 
   4  -2   4    10076.85    10502.21    105.07 o 
   5  -2   4     7074.36     7264.61    100.79 o 
   6  -2   4    33804.02    33415.98    304.86 o 
   7  -2   4    22624.45    22543.53    196.14 o 
   8  -2   4    10895.40    10581.67    122.71 o 
   9  -2   4     8393.38     8263.73    114.72 o 
  10  -2   4     1039.79     1088.24     60.27 o 
  11  -2   4      217.31      195.65     25.76 o 
  12  -2   4      318.64      297.68     40.10 o 
  13  -2   4     2085.66     2257.53     91.37 o 
  14  -2   4      152.07      134.19     34.12 o 
  15  -2   4    14899.29    15398.78    286.57 o 
  16  -2   4      180.62      227.36     69.07 o 
  17  -2   4     8374.95     8324.83    300.45 o 
  18  -2   4      654.52      605.95    112.62 o 
  19  -2   4      276.06      200.47     72.53 o 
 -19  -1   4     7102.04     7987.27    187.28 o 
 -18  -1   4     3452.11     3523.23    119.39 o 
 -17  -1   4     1144.30     1180.00     83.82 o 
 -16  -1   4      772.23      717.00     51.50 o 
 -15  -1   4      115.28       95.75     27.05 o 
 -14  -1   4      324.89      256.10     32.44 o 
 -13  -1   4        1.38       -4.92     15.01 o 
 -12  -1   4     8211.72     8649.76    196.10 o 
 -11  -1   4      775.38      657.89     41.41 o 
 -10  -1   4    26161.13    25893.93    274.40 o 
  -9  -1   4     5531.11     5455.80     79.60 o 
  -8  -1   4     7757.83     7830.24     95.76 o 
  -7  -1   4     7299.16     7156.47     97.86 o 
  -6  -1   4     3727.59     4113.56     60.77 o 
  -5  -1   4      243.93      265.79     15.61 o 
  -4  -1   4      425.47      413.96     17.16 o 
  -3  -1   4    22092.10    21319.33    181.25 o 
  -2  -1   4     8598.18     8812.90     86.60 o 
  -1  -1   4   107488.20   106125.76    890.80 o 
   0  -1   4     8088.75     8242.98     94.47 o 
   1  -1   4     2513.32     2515.35     45.16 o 
   2  -1   4      140.67      132.16     14.68 o 
   3  -1   4     1565.57     1512.52     33.18 o 
   4  -1   4       93.49       76.22      8.76 o 
   5  -1   4     7634.68     8389.83     99.74 o 
   6  -1   4    22306.92    22412.00    203.11 o 
   7  -1   4    21065.33    21363.08    230.42 o 
   8  -1   4    32192.74    32244.48    262.33 o 
   9  -1   4      571.97      627.63     29.78 o 
  10  -1   4       17.33       17.09     12.29 o 
  11  -1   4        4.22       -4.19     16.19 o 
  12  -1   4     1699.08     1620.91     77.64 o 
  13  -1   4       11.64       30.92     21.22 o 
  14  -1   4     2882.67     2757.37    122.84 o 
  15  -1   4        6.67        4.37     25.13 o 
  16  -1   4     9564.61    10144.86    225.28 o 
  17  -1   4      304.15      225.12     70.64 o 
  18  -1   4      480.60      179.08     74.90 o 
  19  -1   4      223.92      314.37     81.93 o 
 -19   0   4     2671.70     2761.54    113.52 o 
 -18   0   4     3499.57     3634.04    157.89 o 
 -17   0   4     3275.53     3475.65    120.82 o 
 -16   0   4      184.48      174.42     38.92 o 
 -15   0   4      181.49      159.94     27.73 o 
 -14   0   4      163.63      154.43     28.97 o 
 -13   0   4      197.52      163.45     35.63 o 
 -12   0   4       17.00       55.28     17.97 o 
 -11   0   4     8317.01     8246.14    163.12 o 
 -10   0   4     1106.35     1118.60     44.60 o 
  -9   0   4     8663.64     8672.94    134.91 o 
  -8   0   4      971.94     1005.98     34.28 o 
  -7   0   4     1415.16     1404.24     36.68 o 
  -6   0   4     1812.61     1827.64     39.56 o 
  -5   0   4     2913.45     2895.06     63.26 o 
  -4   0   4     3785.98     3514.24     57.31 o 
  -3   0   4      788.79      825.51     20.40 o 
  -2   0   4       51.15       45.93      8.31 o 
  -1   0   4    14700.29    15458.23    164.32 o 
   0   0   4     6170.20     6246.37     89.13 o 
   1   0   4      397.49      357.93     19.36 o 
   2   0   4      456.13      481.59     24.51 o 
   3   0   4     1037.03      929.71     23.04 o 
   4   0   4    24989.99    25028.81    220.75 o 
   5   0   4     5660.83     5372.91     74.27 o 
   6   0   4    12447.44    13804.21    126.70 o 
   7   0   4     5726.34     6165.47     76.34 o 
   8   0   4     6513.29     6487.42     83.09 o 
   9   0   4      103.59       55.97     13.07 o 
  10   0   4      269.09      279.23     28.52 o 
  11   0   4     7294.30     7599.22    125.87 o 
  12   0   4      927.11      898.56     53.70 o 
  13   0   4    14251.06    13648.82    209.49 o 
  14   0   4       41.79       16.51     20.39 o 
  15   0   4      471.13      396.51     48.74 o 
  16   0   4      135.93      127.77     36.94 o 
  17   0   4     2065.50     2114.98    164.96 o 
  18   0   4      252.28      126.48     57.88 o 
  19   0   4      676.09      838.20    117.14 o 
  20   0   4     1558.57     1407.74    286.90 o 
 -19   1   4       59.52       11.89     30.86 o 
 -18   1   4        8.46       72.81     30.81 o 
 -17   1   4      754.28      710.86     66.84 o 
 -16   1   4       46.72       39.82     25.00 o 
 -15   1   4        4.54       20.01     19.00 o 
 -14   1   4     9198.33     9102.34    166.10 o 
 -13   1   4        0.01       13.30     20.02 o 
 -12   1   4    10059.74     9967.32    181.11 o 
 -11   1   4      281.60      241.34     38.31 o 
 -10   1   4        6.26       46.16     15.40 o 
  -9   1   4      827.99      753.88     43.49 o 
  -8   1   4      599.26      618.37     31.51 o 
  -7   1   4     1402.78     1300.91     35.14 o 
  -6   1   4     3691.32     3560.06     61.41 o 
  -5   1   4    56584.72    55751.71    493.47 o 
  -4   1   4    16043.24    15509.33    136.37 o 
  -3   1   4    12423.07    11146.20    105.10 o 
  -2   1   4       27.01       16.50      4.92 o 
  -1   1   4    97048.57    97626.30    909.38 o 
   0   1   4      123.10      112.46     18.16 o 
   1   1   4    15094.89    15250.25    186.73 o 
   2   1   4     1529.93     1505.76     34.96 o 
   3   1   4     6648.49     6598.94     79.59 o 
   4   1   4    13647.17    12894.08    122.61 o 
   5   1   4    52607.87    53263.77    407.59 o 
   6   1   4    37944.76    38704.69    274.50 o 
   7   1   4      142.83      218.18     15.26 o 
   8   1   4     1585.99     1709.59     35.01 o 
   9   1   4     2194.40     2222.07     43.00 o 
  10   1   4      786.40      785.90     28.07 o 
  11   1   4     2096.18     2090.65     71.33 o 
  12   1   4    24061.14    24344.09    272.05 o 
  13   1   4      237.76      312.16     35.11 o 
  14   1   4    19891.64    20311.83    276.90 o 
  15   1   4      279.23      243.43     52.12 o 
  16   1   4     1037.26     1030.41     66.69 o 
  17   1   4       13.37      -22.76     26.04 o 
  18   1   4        5.49       -6.09     40.10 o 
  19   1   4        2.08      -10.99     44.47 o 
  20   1   4     1898.38     2126.17    249.74 o 
 -18   2   4      139.21      127.93     81.13 o 
 -17   2   4      321.76      418.66     92.49 o 
 -16   2   4      160.26       90.09     32.62 o 
 -15   2   4      871.14      868.03    126.08 o 
 -14   2   4        2.34       19.88     20.96 o 
 -13   2   4    12770.48    13347.54    229.63 o 
 -12   2   4      430.03      435.14     43.29 o 
 -11   2   4     6817.62     6800.19    148.28 o 
 -10   2   4     1712.36     1734.80     59.84 o 
  -9   2   4        6.02        8.23     10.93 o 
  -8   2   4       12.77       14.08      9.99 o 
  -7   2   4        0.21       12.52      8.17 o 
  -6   2   4     2494.23     2337.76     46.51 o 
  -5   2   4     8610.67     8383.24    102.12 o 
  -4   2   4    68731.98    68068.59    585.59 o 
  -3   2   4     6769.19     6792.17     86.20 o 
  -2   2   4    10849.04    11152.12    104.96 o 
  -1   2   4     1000.23      991.14     20.34 o 
   0   2   4      159.48      168.07     13.68 o 
   1   2   4     8772.44     8859.10     96.72 o 
   2   2   4     5269.82     5311.24     66.32 o 
   3   2   4     4853.40     4940.83     68.49 o 
   4   2   4    34202.36    35943.12    399.90 o 
   5   2   4    20102.06    20441.28    173.37 o 
   6   2   4    29156.03    30153.56    231.09 o 
   7   2   4      378.16      271.95     15.21 o 
   8   2   4      196.72      208.65     15.11 o 
   9   2   4     7218.58     7155.64     73.89 o 
  10   2   4     1414.12     1390.94     29.67 o 
  11   2   4      150.56      165.99     14.13 o 
  12   2   4      234.35      246.36     24.70 o 
  13   2   4    13495.07    13177.61    179.42 o 
  14   2   4        9.85       14.50     24.39 o 
  15   2   4     4063.26     3822.19    123.48 o 
  16   2   4      164.84      147.94     29.58 o 
  17   2   4     1059.42     1141.98    100.78 o 
  18   2   4      467.17      407.13     54.59 o 
  19   2   4     2093.84     2300.82    174.34 o 
  20   2   4       14.35        7.54     48.58 o 
  21   2   4      198.37      149.32     68.74 o 
 -18   3   4      182.09      244.93     61.08 o 
 -17   3   4      183.22      160.09     45.47 o 
 -16   3   4      718.26      644.96     76.13 o 
 -15   3   4       23.90       46.52     28.36 o 
 -14   3   4        2.03       13.01     20.42 o 
 -13   3   4       57.02       40.83     19.05 o 
 -12   3   4     4385.10     4237.21    116.79 o 
 -11   3   4       68.58       64.75     21.78 o 
 -10   3   4       10.79       13.96     14.53 o 
  -9   3   4     2369.11     2230.30     69.23 o 
  -8   3   4     5518.03     5270.75    103.53 o 
  -7   3   4     8157.39     7703.74    102.11 o 
  -6   3   4     2397.84     2389.26     52.23 o 
  -5   3   4      795.46      893.88     41.91 o 
  -4   3   4     2476.88     2531.03     43.96 o 
  -3   3   4     4558.37     4977.68     62.35 o 
  -2   3   4      469.26      469.89     21.40 o 
  -1   3   4     1568.45     1621.52     27.60 o 
   0   3   4     1412.24     1365.34     27.73 o 
   1   3   4    26646.86    26774.07    244.24 o 
   2   3   4    30093.32    30305.06    272.77 o 
   3   3   4     6358.74     6708.76     83.12 o 
   4   3   4      776.87      781.53     23.28 o 
   5   3   4    15268.07    15734.53    148.52 o 
   6   3   4     1213.10     1364.54     29.47 o 
   7   3   4      418.21      446.66     19.36 o 
   8   3   4     9253.16     9284.41     91.40 o 
   9   3   4     2196.83     2298.00     36.22 o 
  10   3   4    39142.53    38951.25    273.41 o 
  11   3   4      892.42      990.78     32.46 o 
  12   3   4     6839.19     7149.24     87.48 o 
  13   3   4       13.12       12.24     14.24 o 
  14   3   4      409.00      459.38     37.10 o 
  15   3   4       48.67       36.80     19.53 o 
  16   3   4      812.79      802.39     55.94 o 
  17   3   4      795.31      894.98     63.28 o 
  18   3   4     6049.24     6266.27    169.09 o 
  19   3   4     4958.16     5121.26    219.68 o 
  20   3   4     1771.91     1886.56    156.51 o 
  21   3   4      196.75      161.21    102.43 o 
 -17   4   4     3594.76     3790.52    165.85 o 
 -16   4   4      557.13      672.41     84.74 o 
 -15   4   4     9451.77     9732.38    331.12 o 
 -14   4   4        9.71        1.00     27.28 o 
 -13   4   4      352.90      316.10     37.06 o 
 -12   4   4      190.83      179.63     31.35 o 
 -11   4   4      322.63      291.51     36.36 o 
 -10   4   4      841.19      830.25     59.19 o 
  -9   4   4     1587.99     1626.91     62.60 o 
  -8   4   4     9178.11     8903.88    147.15 o 
  -7   4   4    31247.61    30363.23    342.11 o 
  -6   4   4    15909.01    16021.22    229.38 o 
  -5   4   4     6146.29     6301.51     69.40 o 
  -4   4   4     1339.82     1475.19     32.47 o 
  -3   4   4     1626.45     1618.61     45.93 o 
  -2   4   4      979.69      890.14     23.08 o 
  -1   4   4      179.02      198.26     15.07 o 
   0   4   4     5644.47     5434.17     60.43 o 
   1   4   4      881.23      809.12     21.41 o 
   2   4   4   134872.75   133964.92   1454.62 o 
   3   4   4    23622.49    23407.84    185.00 o 
   4   4   4    12112.99    12492.28    182.03 o 
   5   4   4     1376.42     1409.77     30.69 o 
   6   4   4      213.56      219.76     13.74 o 
   7   4   4     1049.59     1004.76     24.41 o 
   8   4   4     3216.78     3378.20     46.75 o 
   9   4   4    15089.59    14946.71    132.11 o 
  10   4   4      836.87     1065.04     43.21 o 
  11   4   4    23062.10    23557.16    188.58 o 
  12   4   4       78.73      141.64     29.66 o 
  13   4   4     3164.17     3227.65     97.49 o 
  14   4   4        3.00        4.86     14.08 o 
  15   4   4      567.75      504.33     38.35 o 
  16   4   4       50.50       -5.25     19.29 o 
  17   4   4      923.71      889.64     69.38 o 
  18   4   4     3216.56     3441.88    138.37 o 
  19   4   4     5596.77     5873.16    230.17 o 
  20   4   4     5365.97     5897.99    343.62 o 
 -17   5   4        3.23      -32.29     32.29 o 
 -16   5   4     3851.67     4128.17    235.50 o 
 -15   5   4       67.20       99.24     43.25 o 
 -14   5   4     4531.50     4690.19    491.61 o 
 -13   5   4        0.59       -4.87     21.31 o 
 -12   5   4        2.66        2.01     19.07 o 
 -11   5   4       20.71       14.25     24.25 o 
 -10   5   4       62.61       37.00     22.18 o 
  -9   5   4       16.94       11.09     15.01 o 
  -8   5   4     2048.50     2108.76     84.83 o 
  -7   5   4     4926.69     4725.20    100.08 o 
  -6   5   4    14325.67    14543.06    247.17 o 
  -5   5   4     7679.54     7826.55     84.37 o 
  -4   5   4      146.50      140.43     15.23 o 
  -3   5   4     8962.87     9020.08    110.48 o 
  -2   5   4      708.73      777.16     23.25 o 
  -1   5   4    32157.74    34217.46    291.16 o 
   0   5   4      239.05      191.80     14.44 o 
   1   5   4     5439.42     5150.07     55.32 o 
   2   5   4     4894.20     4861.98     59.15 o 
   3   5   4    40824.34    41654.12    313.51 o 
   4   5   4      605.98      719.03     17.50 o 
   5   5   4     1441.75     1604.02     27.36 o 
   6   5   4    31117.63    32597.41    239.86 o 
   7   5   4     6708.60     6654.11     63.71 o 
   8   5   4    11298.41    11809.47    110.80 o 
   9   5   4      168.04      184.88     14.85 o 
  10   5   4     5374.66     5054.64     58.05 o 
  11   5   4      682.39      706.04     33.27 o 
  12   5   4      100.84       71.83     13.34 o 
  13   5   4      322.72      314.26     25.04 o 
  14   5   4     2681.29     2885.97     79.00 o 
  15   5   4     1258.72     1357.66     61.20 o 
  16   5   4     3891.59     3969.00     94.23 o 
  17   5   4     1494.53     1582.56     88.73 o 
  18   5   4      242.21      257.95     91.73 o 
 -16   6   4       26.11       24.51     38.51 o 
 -15   6   4     3467.70     3513.19    179.25 o 
 -14   6   4      200.60      167.63     46.98 o 
 -13   6   4       87.82       91.91     41.08 o 
 -12   6   4      631.81      564.10     60.99 o 
 -11   6   4     4292.04     4158.98    186.12 o 
 -10   6   4     3531.41     3174.52    230.63 o 
  -9   6   4     3405.49     3438.01    115.93 o 
  -8   6   4    10635.01    10292.39    211.56 o 
  -7   6   4     1213.50     1086.61     61.93 o 
  -6   6   4      769.07      707.98     32.56 o 
  -5   6   4      451.06      495.08     28.27 o 
  -4   6   4      688.29      581.13     28.19 o 
  -3   6   4      285.30      295.57     19.61 o 
  -2   6   4    48600.77    47928.50    352.28 o 
  -1   6   4      666.88      600.49     23.76 o 
   0   6   4    56709.94    59825.42    488.66 o 
   1   6   4     2948.11     2892.34     51.40 o 
   2   6   4     4786.40     5571.83     66.32 o 
   3   6   4       27.23       33.89      7.10 o 
   4   6   4     3126.34     3497.77     38.59 o 
   5   6   4      610.17      527.99     14.10 o 
   6   6   4     6813.85     7393.13    138.05 o 
   7   6   4    69759.25    71103.20    496.46 o 
   8   6   4    12577.06    13061.48    108.64 o 
   9   6   4    28479.51    28407.80    209.30 o 
  10   6   4       80.91       90.13     12.31 o 
  11   6   4     1457.80     1395.24     31.10 o 
  12   6   4       78.80       76.51     11.48 o 
  13   6   4     9749.29     9640.05    104.89 o 
  14   6   4       91.18       80.24     19.23 o 
  15   6   4    17415.67    17852.78    221.54 o 
  16   6   4     6745.40     7235.22    129.10 o 
  17   6   4     6965.79     7613.07    332.00 o 
 -16   7   4     1815.79     1552.98    159.76 o 
 -15   7   4        0.73       43.89     39.71 o 
 -14   7   4       37.81       37.95     36.00 o 
 -13   7   4        1.32      -14.16     28.66 o 
 -12   7   4      849.96      696.45    139.23 o 
 -11   7   4     3428.05     3297.34    113.44 o 
 -10   7   4    10811.65    10984.67    241.21 o 
  -9   7   4     8790.45     8539.90    293.52 o 
  -8   7   4     9582.89     9352.46    205.78 o 
  -7   7   4       16.40       28.19     20.05 o 
  -6   7   4      493.19      534.50     34.45 o 
  -5   7   4        1.45       20.06     14.31 o 
  -4   7   4      807.86      763.90     35.32 o 
  -3   7   4    20871.80    20883.96    197.76 o 
  -2   7   4      155.13      139.46     12.85 o 
  -1   7   4    38184.66    37476.14    270.63 o 
   0   7   4     3147.98     3059.92     69.23 o 
   1   7   4    31419.13    32976.61    279.08 o 
   2   7   4     5420.07     5585.22     65.00 o 
   3   7   4     1392.32     1475.42     31.85 o 
   4   7   4       55.23       91.82      6.99 o 
   5   7   4      704.28      648.83     13.47 o 
   6   7   4     4106.93     4174.55     39.03 o 
   7   7   4     8636.73     9159.95    177.38 o 
   8   7   4    50713.68    50376.01    363.69 o 
   9   7   4     5496.03     6189.28    119.74 o 
  10   7   4    12464.46    12778.66    118.44 o 
  11   7   4      291.17      270.04     14.10 o 
  12   7   4      180.95      199.51     20.03 o 
  13   7   4      802.53      755.00     34.54 o 
  14   7   4      494.79      485.94     24.89 o 
  15   7   4     2426.52     2539.40     80.55 o 
  16   7   4     6064.27     5850.03    204.60 o 
  17   7   4     6598.46     7391.43    370.68 o 
 -15   8   4      243.94      107.27     65.18 o 
 -14   8   4        1.56       -6.32     35.24 o 
 -13   8   4      598.70      629.90    113.01 o 
 -12   8   4       64.47        1.48     30.46 o 
 -11   8   4        1.54       13.35     22.19 o 
 -10   8   4     1157.85     1072.11     74.14 o 
  -9   8   4     7282.04     6977.41    162.88 o 
  -8   8   4     4991.17     4653.96    142.36 o 
  -7   8   4     1176.03     1153.69     77.44 o 
  -6   8   4      153.51      110.23     20.53 o 
  -5   8   4     1836.27     1819.36     80.06 o 
  -4   8   4     5507.84     5312.67    143.08 o 
  -3   8   4      188.40      161.24     17.80 o 
  -2   8   4     1478.81     1308.08     32.37 o 
  -1   8   4       23.67       14.35      8.04 o 
   0   8   4     7707.84     7514.69     85.12 o 
   1   8   4      437.04      428.97     19.56 o 
   2   8   4      178.70      147.71     11.67 o 
   3   8   4     1998.91     2087.32     32.83 o 
   4   8   4    14060.87    13581.61    106.13 o 
   5   8   4    25167.18    26456.87    223.11 o 
   6   8   4       23.35       30.98      6.21 o 
   7   8   4      665.59      617.16     16.26 o 
   8   8   4      310.71      420.40     33.44 o 
   9   8   4     3435.83     3185.13     48.12 o 
  10   8   4       37.08       48.78     13.72 o 
  11   8   4    12110.58    11652.77    117.74 o 
  12   8   4      651.17      562.21     25.30 o 
  13   8   4    28889.17    29222.94    321.90 o 
  14   8   4      623.41      741.84     78.51 o 
  15   8   4     3161.85     3403.17    148.91 o 
  16   8   4       92.68       45.30     48.55 o 
  17   8   4      848.75     1078.90    162.87 o 
  18   8   4      892.91     1001.07    164.23 o 
 -15   9   4        4.11        4.31     45.03 o 
 -14   9   4     2826.93     2642.36    161.24 o 
 -13   9   4      974.55     1132.00    116.20 o 
 -12   9   4     3477.89     3739.52    174.51 o 
 -11   9   4     2001.93     2009.12    134.52 o 
 -10   9   4      631.80      614.88     59.56 o 
  -9   9   4        5.91        1.48     20.56 o 
  -8   9   4      359.36      351.66     42.29 o 
  -7   9   4       67.71        3.59     19.69 o 
  -6   9   4      442.43      446.78     44.21 o 
  -5   9   4    17025.27    16836.11    243.53 o 
  -4   9   4      587.76      655.89     54.57 o 
  -3   9   4    25982.96    26033.09    257.17 o 
  -2   9   4      918.74      872.29     31.05 o 
  -1   9   4     3438.09     3657.14     61.80 o 
   0   9   4      298.32      290.94     20.16 o 
   1   9   4      368.29      425.11     20.44 o 
   2   9   4       46.34       54.94      8.41 o 
   3   9   4    13006.16    12953.82    115.62 o 
   4   9   4    44703.22    45116.38    309.36 o 
   5   9   4    23157.19    23926.44    194.23 o 
   6   9   4    27460.86    27205.50    323.16 o 
   7   9   4     2051.78     2022.14     47.75 o 
   8   9   4      119.80      142.14     20.27 o 
   9   9   4      697.67      715.44     21.48 o 
  10   9   4     6367.31     6441.11     76.94 o 
  11   9   4       84.33      152.12     32.50 o 
  12   9   4    11200.27    11439.48    180.52 o 
  13   9   4     4512.71     4696.70    102.23 o 
  14   9   4    16634.54    17097.06    268.59 o 
  15   9   4     8616.96     8788.42    212.98 o 
  16   9   4     1875.56     1818.25     68.38 o 
  17   9   4        9.40       48.41     55.31 o 
  18   9   4       14.29       25.39     56.84 o 
 -14  10   4      130.94      169.04     74.71 o 
 -13  10   4     6907.86     7329.25    341.51 o 
 -12  10   4     2005.66     1883.85    150.24 o 
 -11  10   4     4492.72     4755.17    198.22 o 
 -10  10   4      690.29      666.10     85.38 o 
  -9  10   4      148.23      146.69     35.44 o 
  -8  10   4      119.45       86.28     27.93 o 
  -7  10   4       10.51       -4.53     13.63 o 
  -6  10   4      329.15      290.97     31.14 o 
  -5  10   4      648.82      581.45     45.10 o 
  -4  10   4    14297.53    14610.30    264.32 o 
  -3  10   4       16.00       39.22     18.27 o 
  -2  10   4    13406.80    13624.50    136.78 o 
  -1  10   4        1.30       36.22     10.61 o 
   0  10   4      285.76      199.86     16.33 o 
   1  10   4     1592.40     1505.67     33.95 o 
   2  10   4     1498.36     1642.01     32.60 o 
   3  10   4     3269.27     3398.33     45.71 o 
   4  10   4     9419.03     9398.72     90.68 o 
   5  10   4    23210.69    23829.88    214.84 o 
   6  10   4     6704.83     7051.18    132.10 o 
   7  10   4     6522.27     6348.20    105.49 o 
   8  10   4      661.37      648.18     44.82 o 
   9  10   4        5.66        7.53     13.27 o 
  10  10   4      119.32      108.68     20.00 o 
  11  10   4      439.56      449.98     36.69 o 
  12  10   4       17.15       30.19     16.38 o 
  13  10   4     6462.94     6614.85    131.15 o 
  14  10   4     4839.29     4862.62    119.56 o 
  15  10   4     7550.43     7527.27    157.50 o 
  16  10   4      341.43      365.24     43.42 o 
  17  10   4       10.10       -6.55     37.50 o 
  18  10   4     2514.05     2700.68    102.59 o 
  19  10   4      122.96      113.11     34.42 o 
  20  10   4      467.68      401.56     46.47 o 
 -13  11   4        1.24      -40.52     40.52 o 
 -12  11   4     2086.92     2264.95    161.32 o 
 -11  11   4      308.22      360.94     73.77 o 
 -10  11   4      484.97      596.99    129.87 o 
  -9  11   4       50.25       18.41     27.57 o 
  -8  11   4     1127.79     1066.80     99.61 o 
  -7  11   4     7619.39     8036.52    146.23 o 
  -6  11   4      461.57      451.31     38.37 o 
  -5  11   4     1315.48     1278.32     70.03 o 
  -4  11   4       77.43       83.36     20.82 o 
  -3  11   4     4614.09     4673.27    111.02 o 
  -2  11   4       57.08       43.24     13.16 o 
  -1  11   4       84.00      118.87     16.25 o 
   0  11   4      904.61      814.51     33.98 o 
   1  11   4    15270.41    15476.35    153.32 o 
   2  11   4     1994.37     2060.76     39.59 o 
   3  11   4    11617.94    11786.16    113.17 o 
   4  11   4      322.52      385.22     17.18 o 
   5  11   4      819.14      914.75     41.06 o 
   6  11   4       98.15       99.02     19.58 o 
   7  11   4      323.90      341.90     37.69 o 
   8  11   4     3566.21     3602.69     80.84 o 
   9  11   4      375.10      348.37     37.57 o 
  10  11   4    21533.89    21676.17    333.71 o 
  11  11   4      332.19      348.72     61.38 o 
  12  11   4    15632.18    15431.12    235.28 o 
  13  11   4      152.07      155.94     25.87 o 
  14  11   4      613.16      587.36     49.55 o 
  15  11   4      903.98      867.69     59.70 o 
  16  11   4       19.63        0.01     21.06 o 
  17  11   4     1863.35     1962.35     89.97 o 
  18  11   4     1653.50     1713.94     60.65 o 
  19  11   4     8544.91     8929.92    290.78 o 
  20  11   4      911.62      904.63     64.37 o 
  21  11   4     3049.42     3310.13    128.10 o 
  22  11   4        5.13       27.60     25.42 o 
 -12  12   4      269.25      312.50     63.59 o 
 -11  12   4       19.63       25.45     40.90 o 
 -10  12   4      162.08       92.53     45.66 o 
  -9  12   4       71.31       16.78     38.78 o 
  -8  12   4     2478.34     2326.35    121.74 o 
  -7  12   4     1346.27     1386.33     59.93 o 
  -6  12   4    18643.89    19377.74    277.53 o 
  -5  12   4       25.38       36.22     21.92 o 
  -4  12   4      558.29      541.66     42.61 o 
  -3  12   4        5.81       12.98     15.46 o 
  -2  12   4       20.68       26.09     13.97 o 
  -1  12   4       68.65       60.80     13.34 o 
   0  12   4     1166.85     1335.52     36.89 o 
   1  12   4    10257.53    10062.90    115.32 o 
   2  12   4    12922.73    12981.99    119.58 o 
   3  12   4    39840.97    40757.95    353.82 o 
   4  12   4     7176.29     7213.45    124.76 o 
   5  12   4     4516.92     4392.02     92.12 o 
   6  12   4       61.47       42.60     18.50 o 
   7  12   4      179.60      224.81     42.07 o 
   8  12   4      366.80      375.56     55.48 o 
   9  12   4    12891.17    12536.42    229.04 o 
  10  12   4       48.93      174.86     70.39 o 
  11  12   4    21899.60    21914.12    345.69 o 
  12  12   4     1527.55     1708.10     71.32 o 
  13  12   4     7474.60     7617.34    170.37 o 
  14  12   4      300.66      275.64     54.56 o 
  15  12   4       96.22      116.59     33.62 o 
  16  12   4      110.05      151.91     47.02 o 
  17  12   4      335.15      314.20     68.86 o 
  18  12   4     3475.67     3689.35     99.26 o 
  19  12   4     1003.87     1043.15     52.25 o 
  20  12   4     5584.46     5786.02    174.81 o 
  21  12   4      211.74      121.24     39.72 o 
  22  12   4      945.04      899.60     76.20 o 
 -12  13   4        1.35      -27.26     56.81 o 
 -11  13   4        4.35       13.31     37.56 o 
 -10  13   4      166.07      138.71     53.25 o 
  -9  13   4      225.85      202.51     57.95 o 
  -8  13   4       24.56       17.03     36.53 o 
  -7  13   4     5826.86     5914.48    171.87 o 
  -6  13   4      340.88      322.94     47.69 o 
  -5  13   4     8751.23     8085.54    152.45 o 
  -4  13   4        1.53       -8.13     17.26 o 
  -3  13   4      215.07      186.14     27.93 o 
  -2  13   4      235.49      219.92     29.25 o 
  -1  13   4      907.43      940.51     40.84 o 
   0  13   4       19.73       27.53     15.17 o 
   1  13   4       12.59       -1.62     12.46 o 
   2  13   4     1516.75     1650.15    121.27 o 
   3  13   4     8201.44     8207.17    185.14 o 
   4  13   4     5252.62     5246.25     99.01 o 
   5  13   4       59.56       44.00     19.50 o 
   6  13   4     3362.47     3304.96     91.09 o 
   7  13   4      101.75      132.45     56.64 o 
   8  13   4    11072.09    10848.21    179.18 o 
   9  13   4      148.10      109.90     23.12 o 
  10  13   4       86.95      139.72     27.74 o 
  11  13   4     1503.66     1447.85    121.99 o 
  12  13   4     6199.13     6284.40    317.02 o 
  13  13   4      534.93      510.58    123.13 o 
  14  13   4      426.28      321.52     49.76 o 
  15  13   4     2077.88     1858.30    101.49 o 
  16  13   4     1197.44     1094.62    150.99 o 
  17  13   4     4521.34     4717.25    177.14 o 
  18  13   4       71.94       93.64     35.03 o 
  19  13   4        1.72      -11.90     17.17 o 
  20  13   4       14.66       13.95     20.53 o 
  21  13   4     1542.35     1572.42    102.77 o 
  22  13   4        6.27        1.08     29.00 o 
 -11  14   4     1033.91     1034.64    170.19 o 
 -10  14   4     3619.20     3727.25    163.34 o 
  -9  14   4     1239.26     1179.42    124.45 o 
  -8  14   4     1555.72     1667.98    142.61 o 
  -7  14   4       57.91       80.92     24.82 o 
  -6  14   4      774.07      791.69     73.25 o 
  -5  14   4        7.16       22.88     20.70 o 
  -4  14   4       33.67       12.18     18.22 o 
  -3  14   4      318.85      324.21     36.57 o 
  -2  14   4     5234.05     5718.06    119.91 o 
  -1  14   4     5156.38     4812.61    100.38 o 
   0  14   4    10256.17     9904.87    199.06 o 
   1  14   4     3704.95     3897.86    115.35 o 
   2  14   4     1172.96     1171.66     68.35 o 
   3  14   4      100.47      131.73     34.01 o 
   4  14   4       10.73       13.10     17.53 o 
   5  14   4     5268.53     5436.39    123.00 o 
   6  14   4      885.77      908.21     65.62 o 
   7  14   4    20508.66    20065.46    320.24 o 
   8  14   4      155.82      204.35     51.72 o 
   9  14   4    17605.60    18322.58    413.88 o 
  10  14   4      165.94      107.17     63.15 o 
  11  14   4     1961.13     2117.53    176.87 o 
  12  14   4       60.90       53.47     61.00 o 
  13  14   4      201.14      127.71     34.75 o 
  14  14   4       64.34        6.87     26.30 o 
  15  14   4     4762.36     4659.08    199.17 o 
  16  14   4     8403.20     8850.64    245.74 o 
  17  14   4     2925.07     2797.80    171.11 o 
  18  14   4     7035.52     7202.29    433.75 o 
  19  14   4      471.37      489.03     47.76 o 
  20  14   4       41.99       32.74     21.98 o 
  21  14   4      459.06      478.22     45.39 o 
  22  14   4      994.47     1335.44    103.97 o 
 -10  15   4     1443.04     1193.62    183.19 o 
  -9  15   4     8132.85     9127.56    311.48 o 
  -8  15   4     1095.45     1082.59    135.20 o 
  -7  15   4     5542.24     6171.93    304.77 o 
  -6  15   4       57.69       24.03     27.40 o 
  -5  15   4        2.52       14.96     25.16 o 
  -4  15   4        5.00       27.53     25.55 o 
  -3  15   4     1799.38     1891.31    142.15 o 
  -2  15   4     1575.29     1616.79    144.95 o 
  -1  15   4     9320.52     9300.71    312.84 o 
   0  15   4    11907.35    11830.00    229.66 o 
   1  15   4     9870.81    10143.53    210.36 o 
   2  15   4     2489.03     2164.38    242.38 o 
   3  15   4       37.71       40.49     25.59 o 
   4  15   4       61.61       72.54     24.33 o 
   5  15   4      414.85      397.41     39.34 o 
   6  15   4     8277.00     7993.94    206.26 o 
   7  15   4      240.48      228.16     38.37 o 
   8  15   4    12187.93    12651.24    290.73 o 
   9  15   4      213.06      272.50     66.67 o 
  10  15   4    19332.54    18216.17    279.49 o 
  11  15   4      493.16      597.81     69.44 o 
  12  15   4      852.28      769.24     81.67 o 
  13  15   4     1090.61     1104.32     91.78 o 
  14  15   4       29.63       30.30     28.71 o 
  15  15   4      297.62      349.10     68.67 o 
  16  15   4     3407.36     3326.45    175.03 o 
  17  15   4    11295.92    11385.69    362.93 o 
  18  15   4     1936.50     1998.43    135.38 o 
  19  15   4     3565.54     3582.27    261.35 o 
  20  15   4       11.87        5.70     22.89 o 
  21  15   4      526.89      630.02     57.29 o 
  22  15   4      116.26       89.63     45.96 o 
  -9  16   4      295.08      216.79     89.05 o 
  -8  16   4     3779.54     3573.14    157.18 o 
  -7  16   4       69.65       72.32     55.41 o 
  -6  16   4      264.99      290.20     48.00 o 
  -5  16   4        6.22       35.08     37.63 o 
  -4  16   4     2265.24     2334.97    165.85 o 
  -3  16   4      230.03      297.48     79.99 o 
  -2  16   4       68.32       55.78     58.53 o 
  -1  16   4       76.59       18.48     52.01 o 
   0  16   4     3754.86     3713.33    126.57 o 
   1  16   4     3432.74     3432.45    117.21 o 
   2  16   4     1297.14     1414.98     81.54 o 
   3  16   4     1311.95     1287.58     82.13 o 
   4  16   4      586.77      615.49     51.76 o 
   5  16   4     6249.93     6329.45    139.25 o 
   6  16   4       27.48       12.74     22.27 o 
   7  16   4        6.05       24.68     21.88 o 
   8  16   4       73.81      108.03     32.33 o 
   9  16   4      865.82      843.34     64.55 o 
  10  16   4      588.86      553.55     49.70 o 
  11  16   4       23.45       40.42     29.45 o 
  12  16   4     1107.84     1100.50    174.26 o 
  13  16   4     2670.83     2781.21    129.48 o 
  14  16   4     4229.67     4220.66    209.14 o 
  15  16   4     1010.17      993.57    115.13 o 
  16  16   4       56.62       84.35     44.53 o 
  17  16   4        4.45       -8.48     38.24 o 
  18  16   4      740.32      750.76    103.17 o 
  19  16   4       24.57       -6.21     25.79 o 
  20  16   4     1056.49     1243.83     81.18 o 
  21  16   4       44.01       51.03     29.19 o 
  -8  17   4       63.77      142.71     85.93 o 
  -7  17   4      130.95      104.77     86.03 o 
  -6  17   4       58.05       17.70     47.81 o 
  -5  17   4     3313.13     3623.23    203.48 o 
  -4  17   4      442.50      260.98     80.07 o 
  -3  17   4     8972.05     9740.17    384.08 o 
  -2  17   4     1935.58     1985.14    168.75 o 
  -1  17   4     1542.33     1552.76    170.38 o 
   0  17   4      214.84      218.60     40.66 o 
   1  17   4        5.39      -23.39     26.97 o 
   2  17   4       28.87       36.89     30.68 o 
   3  17   4     1825.84     1928.13     85.68 o 
   4  17   4     6630.10     6539.40    149.54 o 
   5  17   4     1872.29     1890.46     96.99 o 
   6  17   4    23305.32    23377.07    517.73 o 
   7  17   4        0.66       41.73     29.84 o 
   8  17   4     2780.53     2710.81    194.41 o 
   9  17   4       33.75        9.73     23.40 o 
  10  17   4       25.84       10.84     22.86 o 
  11  17   4        3.33        2.87     26.18 o 
  12  17   4     6628.21     6241.21    244.56 o 
  13  17   4     4649.85     4524.24    175.21 o 
  14  17   4     5886.45     5790.90    262.33 o 
  15  17   4     5394.23     5367.51    250.08 o 
  16  17   4     2411.22     2515.02    167.62 o 
  17  17   4      771.21      694.85    106.47 o 
  18  17   4      377.65      260.65     69.89 o 
  19  17   4      140.25      107.25     36.51 o 
  20  17   4      118.73       87.94     34.40 o 
  21  17   4     1960.54     1857.63    113.35 o 
  -6  18   4       39.05       43.85     49.49 o 
  -5  18   4      192.74      144.88     69.75 o 
  -4  18   4     3237.38     3168.79    203.02 o 
  -3  18   4     1440.98     1441.65    165.09 o 
  -2  18   4     7274.58     6939.16    326.84 o 
  -1  18   4     1563.42     1439.05    172.96 o 
   0  18   4      601.11      622.37     60.84 o 
   1  18   4      198.86      113.37     52.97 o 
   2  18   4        6.66      -25.43     25.43 o 
   3  18   4       10.58       12.54     23.99 o 
   4  18   4      357.47      371.81     46.92 o 
   5  18   4     5054.13     4710.37    199.85 o 
   6  18   4      385.04      331.22     51.61 o 
   7  18   4    14826.33    14850.21    293.42 o 
   8  18   4       34.42       17.17     23.01 o 
   9  18   4       12.26       23.70     27.28 o 
  10  18   4      318.56      337.94     48.04 o 
  11  18   4      704.41      721.90     84.69 o 
  12  18   4      201.38      189.73     50.83 o 
  13  18   4     2415.75     2441.70    312.26 o 
  14  18   4     3358.68     3467.88    209.97 o 
  15  18   4     1806.15     1719.64    168.96 o 
  16  18   4     2007.66     2132.37    162.46 o 
  17  18   4       25.63      -27.02     39.18 o 
  18  18   4       70.29       30.97     46.16 o 
  19  18   4       12.72       14.71     30.15 o 
  20  18   4      448.14      561.61     67.81 o 
  -5  19   4       68.18       10.99     54.77 o 
  -4  19   4      540.14      727.52    118.83 o 
  -3  19   4     1261.02      913.36    136.17 o 
  -2  19   4      316.12      287.35     90.10 o 
  -1  19   4      437.82      475.65    108.15 o 
   0  19   4      303.53      266.14     93.42 o 
   1  19   4     1258.09     1315.88     90.08 o 
   2  19   4     4056.66     3922.14    122.08 o 
   3  19   4      823.47      752.79     64.08 o 
   4  19   4     1849.83     1992.95    116.54 o 
   5  19   4       33.64        1.62     31.20 o 
   6  19   4     1621.82     1597.34     95.87 o 
   7  19   4      321.29      229.66     98.08 o 
   8  19   4       37.56       15.35     27.52 o 
   9  19   4      100.32       59.59     30.65 o 
  10  19   4     4351.61     4153.85    133.45 o 
  11  19   4     2223.43     2216.50     81.07 o 
  12  19   4     4552.16     5033.44    551.14 o 
  13  19   4      588.41      570.96    106.84 o 
  14  19   4      164.95      130.09     61.83 o 
  15  19   4     2391.55     2303.95    176.09 o 
  16  19   4       59.36       -1.40     42.52 o 
  17  19   4      391.77      190.90     67.27 o 
  18  19   4      501.49      378.88     92.77 o 
  19  19   4     4760.67     5095.67    368.96 o 
  20  19   4       39.97      -14.41     34.14 o 
  -4  20   4     3031.76     3509.49    220.35 o 
  -3  20   4        2.19       22.18     55.76 o 
  -2  20   4        7.29       33.87     60.71 o 
  -1  20   4      109.77       60.64     72.50 o 
   0  20   4      690.08      614.88    128.95 o 
   1  20   4      889.93      828.42     66.89 o 
   2  20   4     1999.39     2106.36    106.39 o 
   3  20   4     7827.59     8259.07    187.82 o 
   4  20   4      586.68      538.06     64.31 o 
   5  20   4     2372.72     2535.39    119.25 o 
   6  20   4      203.89      209.22     50.27 o 
   7  20   4      172.04       88.29     46.21 o 
   8  20   4       50.19       31.74     31.23 o 
   9  20   4      728.76      798.34     90.49 o 
  10  20   4     1586.80     1668.21     96.98 o 
  11  20   4     5739.77     5452.56    163.97 o 
  12  20   4     6091.33     6000.42    225.81 o 
  13  20   4     4464.03     4801.68    265.39 o 
  14  20   4     1719.58     1455.56    168.34 o 
  15  20   4      212.61      317.63     84.30 o 
  16  20   4        6.10      -18.36     42.49 o 
  17  20   4      420.27      370.81     97.21 o 
  18  20   4     2056.69     2086.23    171.39 o 
  19  20   4       76.47      105.04     43.00 o 
  -2  21   4       15.33       -7.26     66.44 o 
  -1  21   4      456.68      372.48    108.96 o 
   0  21   4      154.76       80.14     54.22 o 
   1  21   4      243.19      161.91     63.13 o 
   2  21   4     1129.56     1145.52     79.92 o 
   3  21   4      514.97      485.03     56.50 o 
   4  21   4     7339.25     7326.50    179.38 o 
   5  21   4      103.02       69.92     39.21 o 
   6  21   4       37.43       27.98     34.59 o 
   7  21   4      271.48      266.96     62.86 o 
   8  21   4     1014.28      912.41     82.06 o 
   9  21   4      310.81      290.28     79.13 o 
  10  21   4       30.37      -16.69     31.01 o 
  11  21   4     1159.30     1131.73     75.41 o 
  12  21   4     1245.14     1162.66    161.13 o 
  13  21   4     2929.12     2850.35    214.00 o 
  14  21   4       85.47       12.07     54.05 o 
  15  21   4     1559.93     1534.12    182.16 o 
  16  21   4      246.65      202.49     79.35 o 
  17  21   4     2948.93     2379.18    190.06 o 
  18  21   4        5.32       -9.38     33.67 o 
   0  22   4     2958.15     2936.13    188.81 o 
   1  22   4     1968.40     2111.27    143.83 o 
   2  22   4      113.02      110.03     42.37 o 
   3  22   4       51.53       31.31     32.48 o 
   4  22   4       41.55       10.97     34.19 o 
   5  22   4        3.76       29.45     35.32 o 
   6  22   4        0.28      -31.23     31.23 o 
   7  22   4     3336.52     3402.57    242.64 o 
   8  22   4     1495.27     1438.09    103.78 o 
   9  22   4     6865.49     6995.18    195.56 o 
  10  22   4     2439.00     2796.31    118.52 o 
  11  22   4     1126.35     1099.42     76.51 o 
  12  22   4      305.80      230.64     90.22 o 
  13  22   4      155.77       68.02     62.15 o 
  14  22   4       42.48      -34.88     50.95 o 
  15  22   4      214.43       60.01     67.15 o 
  16  22   4     3356.35     3357.08    235.22 o 
  17  22   4        4.78       32.77     59.11 o 
   2  23   4     3295.57     3189.27    160.09 o 
   3  23   4      244.15      184.83     44.21 o 
   4  23   4        1.20       15.82     34.44 o 
   5  23   4      255.07      196.00     54.61 o 
   6  23   4      463.34      397.50     66.09 o 
   7  23   4        7.85       55.63     39.24 o 
   8  23   4     4982.88     4418.09    337.78 o 
   9  23   4     2148.69     2401.90    155.20 o 
  10  23   4     4174.76     4168.64    148.21 o 
  11  23   4      840.76      736.69     74.65 o 
  12  23   4       81.58       30.04     62.97 o 
  13  23   4      548.82      661.22    133.17 o 
  14  23   4      234.90      205.33     90.69 o 
  15  23   4      138.51       92.70     72.55 o 
   5  24   4     2482.31     2529.65    155.77 o 
   6  24   4       21.92       32.42     39.56 o 
   7  24   4      789.28      731.57     80.28 o 
   8  24   4        5.01       -3.45     35.49 o 
   9  24   4     1173.87     1047.79     93.08 o 
  10  24   4      530.63      418.19     73.29 o 
  11  24   4       54.00       61.64     44.56 o 
  12  24   4       59.36      106.06     69.56 o 
  -9 -23   5     1105.61     1020.71    113.23 o 
  -8 -23   5      267.29      266.46     76.57 o 
  -6 -23   5      216.40      127.07     46.72 o 
 -13 -22   5     1491.22     1137.25    242.78 o 
 -12 -22   5      131.65       68.26     56.39 o 
 -11 -22   5      218.21       65.46     56.75 o 
 -10 -22   5      398.72      371.50     64.46 o 
  -9 -22   5      775.08      714.68     95.22 o 
  -8 -22   5       31.86      -17.55     47.06 o 
  -7 -22   5      266.29      259.82     72.98 o 
  -6 -22   5     1259.24     1183.54    131.68 o 
  -5 -22   5      507.10      677.31     76.01 o 
  -4 -22   5      297.87      309.58     68.31 o 
  -3 -22   5       26.44       47.07     42.03 o 
  -2 -22   5     1230.82     1275.95     88.06 o 
 -15 -21   5      264.06      399.30    102.91 o 
 -14 -21   5      210.00      128.84     63.95 o 
 -13 -21   5      441.31      433.73     87.11 o 
 -12 -21   5       35.01       18.95     39.39 o 
 -11 -21   5     1562.92     1539.46    150.43 o 
 -10 -21   5     2817.79     2869.39    230.92 o 
  -9 -21   5     5635.64     5596.29    267.46 o 
  -8 -21   5      720.38      744.83    100.69 o 
  -7 -21   5      557.24      309.94     99.56 o 
  -6 -21   5      200.89      158.06     59.40 o 
  -5 -21   5      125.11       35.64    121.87 o 
  -4 -21   5      632.51      795.06     81.79 o 
  -3 -21   5     1609.39     1614.50     97.29 o 
  -2 -21   5      341.55      461.35     73.22 o 
  -1 -21   5     4261.82     4212.16    178.95 o 
   0 -21   5     1134.36     1225.76    114.90 o 
   1 -21   5      424.16      247.93     72.68 o 
 -16 -20   5      471.49      516.53    152.29 o 
 -15 -20   5      713.85      591.25     94.74 o 
 -14 -20   5      228.96      360.29     79.04 o 
 -13 -20   5      110.73       39.19     51.67 o 
 -12 -20   5       62.16      -13.58     37.65 o 
 -11 -20   5      511.83      538.18     90.53 o 
 -10 -20   5     2969.99     2912.74    129.42 o 
  -9 -20   5     3438.54     3592.35    140.06 o 
  -8 -20   5     5056.84     4984.36    308.17 o 
  -7 -20   5      142.63       84.36     51.10 o 
  -6 -20   5      244.96      233.65     80.40 o 
  -5 -20   5      703.44      602.35    145.77 o 
  -4 -20   5      567.16      335.62    106.82 o 
  -3 -20   5      173.10      187.32     42.49 o 
  -2 -20   5     3165.37     3278.98    187.56 o 
  -1 -20   5      786.99      953.21     79.32 o 
   0 -20   5     4284.10     4726.55    355.47 o 
   1 -20   5     1544.99     1561.82    191.19 o 
   2 -20   5      401.45      385.75     79.77 o 
   3 -20   5       98.43      134.21     67.33 o 
 -17 -19   5       36.85       46.42     46.57 o 
 -16 -19   5      423.04      324.68     73.17 o 
 -15 -19   5       14.34       -3.98     34.98 o 
 -14 -19   5      115.84      121.94     61.99 o 
 -13 -19   5      584.02      645.36    113.12 o 
 -12 -19   5     2208.69     1724.62    150.07 o 
 -11 -19   5      104.18       13.13     39.49 o 
 -10 -19   5       17.74       25.56     26.82 o 
  -9 -19   5     1324.12     1345.24     95.62 o 
  -8 -19   5      543.73      418.18     59.55 o 
  -7 -19   5       82.97       86.24     49.63 o 
  -6 -19   5       25.19       26.42     51.71 o 
  -5 -19   5     2000.54     2071.66    161.89 o 
  -4 -19   5        0.02       26.87     47.07 o 
  -3 -19   5     3523.67     3252.28    115.43 o 
  -2 -19   5     1001.31     1054.24    154.47 o 
  -1 -19   5       22.50       41.74     29.81 o 
   0 -19   5       14.29       37.63     31.87 o 
   1 -19   5     2075.77     1966.37    155.79 o 
   2 -19   5        8.78       60.09     69.57 o 
   3 -19   5      118.11       96.58     54.33 o 
   4 -19   5     4454.60     4770.64    209.08 o 
   5 -19   5     1525.20     1675.25    157.09 o 
 -18 -18   5      114.73       78.26     50.70 o 
 -17 -18   5      224.49      117.26     63.02 o 
 -16 -18   5      514.32      588.27     89.24 o 
 -15 -18   5        0.07       63.80     41.76 o 
 -14 -18   5      519.50      327.12    108.26 o 
 -13 -18   5     5665.34     5915.81    226.94 o 
 -12 -18   5     5097.35     4915.34    211.63 o 
 -11 -18   5     3091.70     2552.26    160.65 o 
 -10 -18   5     2293.64     2047.13    130.95 o 
  -9 -18   5      990.30     1008.04     80.42 o 
  -8 -18   5       20.94        1.61     28.95 o 
  -7 -18   5     1136.02     1378.65     99.84 o 
  -6 -18   5     1047.70      937.69    111.35 o 
  -5 -18   5       13.69      106.09     48.90 o 
  -4 -18   5     7955.29     7673.73    267.41 o 
  -3 -18   5      508.96      549.89     70.28 o 
  -2 -18   5     5856.19     5626.21    148.59 o 
  -1 -18   5     2415.96     2679.25    103.62 o 
   0 -18   5        1.68       26.95     29.21 o 
   1 -18   5       86.33      101.11     65.80 o 
   2 -18   5        3.21       54.87     45.41 o 
   3 -18   5     1281.79     1229.82    123.24 o 
   4 -18   5     2319.27     1577.52    539.49 o 
   5 -18   5     7856.37     7827.89    262.69 o 
   6 -18   5      490.34      599.03     82.84 o 
 -18 -17   5      893.52      842.42    103.29 o 
 -17 -17   5      131.56      144.97     50.94 o 
 -16 -17   5        3.31       21.53     38.48 o 
 -15 -17   5      333.02      244.96    122.84 o 
 -14 -17   5       84.49      101.19     40.37 o 
 -13 -17   5     1272.85     1260.90    104.38 o 
 -12 -17   5     4562.01     4766.85    268.79 o 
 -11 -17   5     6569.61     6554.96    204.04 o 
 -10 -17   5     2158.59     2100.93     87.29 o 
  -9 -17   5      273.33      253.74     46.87 o 
  -8 -17   5      310.15      303.38     49.53 o 
  -7 -17   5      959.10      846.96     84.98 o 
  -6 -17   5       39.84       29.25     38.52 o 
  -5 -17   5     1643.62     1375.76    123.28 o 
  -4 -17   5      160.85      189.56     56.83 o 
  -3 -17   5    11417.87    11815.47    271.94 o 
  -2 -17   5     1309.66     1520.64    109.10 o 
  -1 -17   5     4454.96     4733.18    158.63 o 
   0 -17   5      269.20      249.25     40.82 o 
   1 -17   5     2387.48     2687.26    115.58 o 
   2 -17   5        1.82       40.25     44.07 o 
   3 -17   5      537.49      557.95    100.55 o 
   4 -17   5      759.96      892.66    191.10 o 
   5 -17   5      525.39      425.69     95.32 o 
   6 -17   5     2472.11     2815.85    173.65 o 
   7 -17   5        6.63        9.52     43.58 o 
 -19 -16   5     1664.65     1900.57    146.81 o 
 -18 -16   5      158.35      152.71     48.33 o 
 -17 -16   5      599.55      478.75     77.47 o 
 -16 -16   5      160.32       97.11     44.64 o 
 -15 -16   5     2244.03     2316.53    129.48 o 
 -14 -16   5      501.36      300.47     60.26 o 
 -13 -16   5        5.93       31.49     30.24 o 
 -12 -16   5       91.11       93.25     38.23 o 
 -11 -16   5     3005.19     3157.02    134.83 o 
 -10 -16   5      976.03      879.43     83.72 o 
  -9 -16   5       86.30       89.30     31.60 o 
  -8 -16   5      554.64      481.44     54.82 o 
  -7 -16   5      295.15      165.54     94.58 o 
  -6 -16   5     9582.23     9543.20    367.15 o 
  -5 -16   5      340.70      332.24     61.32 o 
  -4 -16   5      149.03      278.65     85.52 o 
  -3 -16   5       65.49       68.03     32.33 o 
  -2 -16   5     3601.38     3536.66    135.94 o 
  -1 -16   5      234.34      246.64     40.05 o 
   0 -16   5      229.62      226.18     38.05 o 
   1 -16   5     4439.67     4909.09    177.84 o 
   2 -16   5     3572.32     3647.05    171.88 o 
   3 -16   5     6366.28     6886.63    239.57 o 
   4 -16   5      374.03      412.54     92.59 o 
   5 -16   5       83.15       80.29     59.34 o 
   6 -16   5       76.90      129.52     61.16 o 
   7 -16   5     1225.30     1337.64    106.18 o 
   9 -16   5     1212.92     1053.25    167.46 o 
 -19 -15   5      525.07      489.99    128.59 o 
 -18 -15   5       17.45        1.93     34.04 o 
 -17 -15   5      561.51      505.61     77.53 o 
 -16 -15   5     4308.78     4624.52    311.70 o 
 -15 -15   5     2351.55     2052.17    211.28 o 
 -14 -15   5     5200.92     5363.04    179.30 o 
 -13 -15   5     3361.01     3486.98    251.15 o 
 -12 -15   5      125.65       68.78     33.65 o 
 -11 -15   5      136.85      145.47     49.78 o 
 -10 -15   5     2673.83     2703.04    119.18 o 
  -9 -15   5      640.59      779.63     56.61 o 
  -8 -15   5      192.57      219.24     35.90 o 
  -7 -15   5     9615.53     9350.95    230.59 o 
  -6 -15   5      130.36      254.05     94.57 o 
  -5 -15   5    14598.91    14424.70    284.30 o 
  -4 -15   5     1821.04     2080.63    306.13 o 
  -3 -15   5      688.43      592.74     65.98 o 
  -2 -15   5      563.89      525.41     62.68 o 
  -1 -15   5     1465.70     1635.78    105.68 o 
   0 -15   5     2122.54     2091.23     83.12 o 
   1 -15   5     1005.73     1037.90     65.32 o 
   2 -15   5    10034.10    10646.76    264.48 o 
   3 -15   5     1764.85     1763.79    152.65 o 
   4 -15   5     8256.88     8132.69    330.64 o 
   5 -15   5      327.59      448.30     88.00 o 
   6 -15   5      276.47      278.76     46.10 o 
   7 -15   5      181.90      100.01     32.80 o 
   8 -15   5       52.15       17.49     36.62 o 
   9 -15   5      176.86       83.51     43.02 o 
  10 -15   5     1959.36     1997.49    176.21 o 
 -20 -14   5        4.06       38.24     45.28 o 
 -19 -14   5     1097.04      917.28     97.65 o 
 -18 -14   5        3.73       -3.64     32.59 o 
 -17 -14   5       33.77       23.49     48.80 o 
 -16 -14   5      241.75      152.70     42.12 o 
 -15 -14   5     1995.42     1818.91    107.80 o 
 -14 -14   5     2081.87     2100.11    115.69 o 
 -13 -14   5     6666.94     6930.93    199.00 o 
 -12 -14   5      725.63      796.79     75.94 o 
 -11 -14   5       99.03       82.69     39.41 o 
 -10 -14   5     1337.16     1279.33     95.06 o 
  -9 -14   5      953.09      911.03     54.18 o 
  -8 -14   5       49.07       61.25     22.56 o 
  -7 -14   5     1028.80     1090.47     68.98 o 
  -6 -14   5     5539.60     5626.59    159.79 o 
  -5 -14   5        0.13       16.41     24.17 o 
  -4 -14   5     6282.01     6286.48    167.67 o 
  -3 -14   5      163.94      152.83     38.16 o 
  -2 -14   5     1060.43      991.34     78.44 o 
  -1 -14   5     1634.54     2063.32    197.46 o 
   0 -14   5     5031.50     5026.84    123.73 o 
   1 -14   5      116.61      269.85     39.33 o 
   2 -14   5     1176.73     1236.15     81.24 o 
   3 -14   5     3396.25     3766.43    152.44 o 
   4 -14   5      637.60      706.69     57.02 o 
   5 -14   5      385.29      324.87     41.41 o 
   6 -14   5      284.35      250.76     35.35 o 
   7 -14   5     2406.02     2502.84     84.46 o 
   8 -14   5       14.69       28.62     43.77 o 
   9 -14   5     1566.38     1463.30    138.53 o 
  10 -14   5       53.53       65.02     53.49 o 
  11 -14   5      258.60      192.44     55.24 o 
 -20 -13   5      181.37      142.98     45.78 o 
 -19 -13   5      255.30      189.05     51.24 o 
 -18 -13   5     4044.42     4386.09    178.29 o 
 -17 -13   5      246.21      256.24     50.05 o 
 -16 -13   5      981.41      948.04     84.78 o 
 -15 -13   5       92.95       97.63     35.65 o 
 -14 -13   5      543.89      644.49     76.24 o 
 -13 -13   5      171.41      130.43     37.42 o 
 -12 -13   5      612.94      677.19     84.61 o 
 -11 -13   5     1581.48     1554.88     93.98 o 
 -10 -13   5     1887.37     1982.15    101.39 o 
  -9 -13   5    17291.15    16968.79    247.95 o 
  -8 -13   5      102.26      118.48     26.18 o 
  -7 -13   5     5004.26     4921.37    166.65 o 
  -6 -13   5     1149.78     1142.77     67.58 o 
  -5 -13   5      303.99      475.38     63.09 o 
  -4 -13   5     1449.38     1360.54     81.99 o 
  -3 -13   5      630.27      564.64     43.85 o 
  -2 -13   5     4299.01     4399.96    118.41 o 
  -1 -13   5    12576.33    12928.01    228.33 o 
   0 -13   5    22240.39    23275.09    505.39 o 
   1 -13   5     4674.55     4649.56     90.96 o 
   2 -13   5     4217.87     4713.78    121.09 o 
   3 -13   5      710.44      712.32     48.44 o 
   4 -13   5      443.74      492.28     41.85 o 
   5 -13   5      504.34      502.26     50.56 o 
   6 -13   5     4283.27     4251.50    118.53 o 
   7 -13   5      764.15      749.37     62.51 o 
   8 -13   5    12677.91    13557.32    303.95 o 
   9 -13   5     1480.68     1521.45    141.11 o 
  10 -13   5     3350.08     3461.37    185.40 o 
  11 -13   5      968.12     1054.17    129.71 o 
  12 -13   5       49.34      164.92    106.61 o 
 -20 -12   5      280.13      358.00     58.67 o 
 -19 -12   5     2045.54     2071.38    120.08 o 
 -18 -12   5      898.51     1070.55     98.04 o 
 -17 -12   5     6746.25     7059.88    200.83 o 
 -16 -12   5     3016.04     2955.91    134.82 o 
 -15 -12   5      689.48      589.87     65.33 o 
 -14 -12   5      563.40      593.49     64.44 o 
 -13 -12   5      664.00      722.98     78.58 o 
 -12 -12   5      305.00      200.72     39.67 o 
 -11 -12   5       71.37       87.21     30.22 o 
 -10 -12   5    16639.63    16399.68    312.26 o 
  -9 -12   5      503.26      585.24     60.00 o 
  -8 -12   5    18417.18    18305.45    266.55 o 
  -7 -12   5      170.98      204.29     30.94 o 
  -6 -12   5     3179.92     3375.50    123.10 o 
  -5 -12   5      311.90      293.60     35.79 o 
  -4 -12   5     2536.64     2495.65    107.18 o 
  -3 -12   5        2.63       41.82     16.35 o 
  -2 -12   5      153.82      141.73     24.37 o 
  -1 -12   5     3367.24     3507.44     87.11 o 
   0 -12   5     9013.57     9369.97    128.71 o 
   1 -12   5    13522.81    14377.32    155.18 o 
   2 -12   5     1564.35     1773.09     50.10 o 
   3 -12   5      709.65      813.10     38.52 o 
   4 -12   5      503.81      528.41     42.53 o 
   5 -12   5     1138.41     1098.39     80.80 o 
   6 -12   5       84.35       47.70     24.87 o 
   7 -12   5      847.96      786.60     57.17 o 
   8 -12   5      370.84      352.86     59.13 o 
   9 -12   5     5421.75     5555.81    186.45 o 
  10 -12   5     1699.56     1744.75    152.85 o 
  11 -12   5     1187.02     1501.47    158.35 o 
  12 -12   5       33.83       20.28     50.53 o 
 -20 -11   5      682.85      495.80     86.34 o 
 -19 -11   5        0.21       30.90     31.17 o 
 -18 -11   5      977.70     1100.87    115.99 o 
 -17 -11   5      409.80      429.54     79.61 o 
 -16 -11   5     5217.63     5680.51    200.47 o 
 -15 -11   5      515.48      510.74     83.40 o 
 -14 -11   5      183.73      220.33     48.77 o 
 -13 -11   5     1975.14     1741.17     94.62 o 
 -12 -11   5     1715.12     1806.66    107.26 o 
 -11 -11   5     3319.08     3048.41    130.43 o 
 -10 -11   5        4.28        9.05     30.73 o 
  -9 -11   5     3848.37     3852.88    205.68 o 
  -8 -11   5        7.38        8.90     14.09 o 
  -7 -11   5     2680.38     2806.91    104.18 o 
  -6 -11   5      406.42      380.12     45.46 o 
  -5 -11   5     3356.81     3311.87     92.12 o 
  -4 -11   5      416.49      451.91     26.70 o 
  -3 -11   5    18156.06    18326.79    169.85 o 
  -2 -11   5      148.65      228.26     20.60 o 
  -1 -11   5       17.11       40.06     12.17 o 
   0 -11   5      554.36      538.15     28.19 o 
   1 -11   5     1538.79     1638.84     43.82 o 
   2 -11   5       19.97       13.82     12.46 o 
   3 -11   5      264.66      221.49     22.57 o 
   4 -11   5     1006.65     1340.78     73.81 o 
   5 -11   5      160.98       51.12     29.74 o 
   6 -11   5    14639.36    14630.37    237.39 o 
   7 -11   5      395.72      403.16     42.02 o 
   8 -11   5      477.65      420.67     58.77 o 
   9 -11   5        5.78       42.42     34.50 o 
  10 -11   5     2616.93     2328.74    400.23 o 
  11 -11   5       50.05        6.43     47.34 o 
  12 -11   5     1076.10      998.41    122.00 o 
  13 -11   5     3864.84     4206.01    247.74 o 
 -20 -10   5      161.83      208.73    123.17 o 
 -19 -10   5     2958.15     3319.19    136.90 o 
 -18 -10   5      539.23      561.90     62.25 o 
 -17 -10   5       88.25       68.51     34.50 o 
 -16 -10   5      480.09      513.62     78.61 o 
 -15 -10   5       35.83       61.39     30.95 o 
 -14 -10   5     1203.71     1260.36     95.82 o 
 -13 -10   5      851.52      854.14     94.34 o 
 -12 -10   5    20283.02    20031.22    351.04 o 
 -11 -10   5     1639.56     1694.54    100.10 o 
 -10 -10   5    24344.41    24516.81    398.57 o 
  -9 -10   5      532.95      479.46     67.72 o 
  -8 -10   5      434.88      393.96     28.11 o 
  -7 -10   5      899.51      907.88     50.16 o 
  -6 -10   5      635.17      717.91     26.53 o 
  -5 -10   5     2033.53     1966.05     41.29 o 
  -4 -10   5    18888.01    18402.21    148.62 o 
  -3 -10   5    27576.09    27696.65    207.04 o 
  -2 -10   5    20064.73    20606.16    172.18 o 
  -1 -10   5    10375.15    10761.06    109.13 o 
   0 -10   5       37.26       76.04     12.24 o 
   1 -10   5     1044.72     1115.89     37.87 o 
   2 -10   5       40.75      115.67     19.17 o 
   3 -10   5     7932.40     7630.57    108.78 o 
   4 -10   5      110.31      242.40     85.44 o 
   5 -10   5    16814.61    16743.77    299.22 o 
   6 -10   5       72.23      156.00     55.07 o 
   7 -10   5    17399.30    17246.51    260.34 o 
   8 -10   5      845.43      730.06     73.31 o 
   9 -10   5      535.15      476.11     84.48 o 
  10 -10   5      379.24      265.18     53.09 o 
  11 -10   5      258.48      251.30     65.85 o 
  12 -10   5      685.11      513.00     90.90 o 
  13 -10   5     1640.36     1675.13    158.16 o 
  14 -10   5     5662.94     5786.63    785.10 o 
 -20  -9   5     7784.05     8675.93    217.42 o 
 -19  -9   5      819.16      745.72     85.99 o 
 -18  -9   5      947.72      992.27    123.81 o 
 -17  -9   5      338.71      261.98     52.47 o 
 -16  -9   5       12.38       -0.35     21.28 o 
 -15  -9   5      390.72      397.26     49.96 o 
 -14  -9   5       56.66        5.38     21.14 o 
 -13  -9   5     1696.75     1838.73     92.69 o 
 -12  -9   5     1710.39     1734.57     87.54 o 
 -11  -9   5    19273.39    18828.75    459.28 o 
 -10  -9   5     1079.62     1222.45     71.95 o 
  -9  -9   5     7562.26     7763.76    187.40 o 
  -8  -9   5      426.91      455.79     28.37 o 
  -7  -9   5        2.22       13.55      8.88 o 
  -6  -9   5       10.47       16.85      7.23 o 
  -5  -9   5      269.52      279.04     15.78 o 
  -4  -9   5      949.22      952.25     27.57 o 
  -3  -9   5    19685.22    20227.20    158.24 o 
  -2  -9   5    22479.13    22332.78    172.40 o 
  -1  -9   5    17211.59    18020.40    153.83 o 
   0  -9   5      769.30      900.10     31.49 o 
   1  -9   5        1.96        7.35     10.30 o 
   2  -9   5     2443.39     2686.36     49.84 o 
   3  -9   5       75.65       56.82     12.34 o 
   4  -9   5       10.26        6.35     16.93 o 
   5  -9   5      214.34      192.49     36.50 o 
   6  -9   5     5407.18     5333.98    143.47 o 
   7  -9   5      501.06      550.10     84.18 o 
   8  -9   5     2561.93     2514.44    178.65 o 
   9  -9   5        2.93      -23.63     23.63 o 
  10  -9   5     1002.69     1141.44    114.41 o 
  11  -9   5      586.97      520.45     68.23 o 
  12  -9   5     1819.80     1883.37    218.14 o 
  13  -9   5        1.25        4.65     40.44 o 
  14  -9   5      151.49       83.05     56.99 o 
  15  -9   5     2197.93     2714.45    376.65 o 
 -20  -8   5       14.26      -39.72     64.63 o 
 -19  -8   5     3330.19     3702.37    299.73 o 
 -18  -8   5        0.16       -4.36     25.30 o 
 -17  -8   5        0.39       26.34     25.20 o 
 -16  -8   5      306.12      223.98     40.24 o 
 -15  -8   5     1119.41     1083.34     71.97 o 
 -14  -8   5     3857.65     3836.80    125.55 o 
 -13  -8   5       17.89       -8.84     20.43 o 
 -12  -8   5      215.92      158.58     33.27 o 
 -11  -8   5     1633.13     1580.12     79.68 o 
 -10  -8   5     2140.15     2333.64     79.46 o 
  -9  -8   5     1571.73     1566.86     45.47 o 
  -8  -8   5     2842.68     2621.32     70.18 o 
  -7  -8   5      100.00      107.36      9.08 o 
  -6  -8   5    17858.32    18051.59    145.54 o 
  -5  -8   5     2336.97     2264.39     38.23 o 
  -4  -8   5     9771.98     9524.85     91.15 o 
  -3  -8   5       82.88       85.78     10.20 o 
  -2  -8   5     5933.37     6437.58     68.42 o 
  -1  -8   5      247.13      255.26     17.16 o 
   0  -8   5     3491.98     3936.06     58.26 o 
   1  -8   5     3484.93     3693.40     55.11 o 
   2  -8   5     3307.58     3413.81     53.82 o 
   3  -8   5    28653.06    30454.85    234.89 o 
   4  -8   5       15.51      129.53     21.74 o 
   5  -8   5     7888.76     7957.82    145.35 o 
   6  -8   5      513.38      475.99     40.05 o 
   7  -8   5       57.35       51.71     26.66 o 
   8  -8   5      158.05      173.35     54.62 o 
   9  -8   5      349.91      329.14     43.23 o 
  10  -8   5     3900.43     3926.84    125.85 o 
  11  -8   5     8483.08     8695.72    202.20 o 
  12  -8   5     6154.00     6024.88    196.70 o 
  13  -8   5     1895.87     1756.39    153.44 o 
  14  -8   5      891.22      991.63    122.85 o 
  15  -8   5       90.07       95.90     61.95 o 
 -20  -7   5       88.77      -14.00     69.89 o 
 -19  -7   5      467.87      398.29     58.28 o 
 -18  -7   5      105.84       90.89     39.15 o 
 -17  -7   5      430.91      432.77     51.47 o 
 -16  -7   5      196.64      186.34     46.30 o 
 -15  -7   5     6361.01     6276.85    164.87 o 
 -14  -7   5     1452.69     1514.13     80.77 o 
 -13  -7   5    24346.97    24078.40    390.76 o 
 -12  -7   5      343.89      336.54     31.39 o 
 -11  -7   5      300.77      314.12     26.93 o 
 -10  -7   5      191.92      176.53     20.15 o 
  -9  -7   5     1364.51     1382.34     46.02 o 
  -8  -7   5     1941.26     1976.77     38.46 o 
  -7  -7   5    34364.60    35070.93    285.70 o 
  -6  -7   5     6641.00     6396.19     61.48 o 
  -5  -7   5    40090.56    40279.27    284.20 o 
  -4  -7   5    12143.15    11785.13    109.01 o 
  -3  -7   5     3840.13     3966.96     50.19 o 
  -2  -7   5     1076.88     1025.56     22.74 o 
  -1  -7   5     3470.60     3621.75     47.11 o 
   0  -7   5     1516.47     1471.31     31.43 o 
   1  -7   5       32.11       48.37     10.17 o 
   2  -7   5    23621.29    24002.34    192.18 o 
   3  -7   5     1891.32     2016.84     42.45 o 
   4  -7   5    43432.75    43953.65    488.69 o 
   5  -7   5     2628.09     2565.00     62.95 o 
   6  -7   5     2821.26     2984.47     79.81 o 
   7  -7   5      954.55      863.71     41.74 o 
   8  -7   5      334.72      276.88     37.02 o 
   9  -7   5      150.69      121.23     29.55 o 
  10  -7   5      752.57      770.54     64.20 o 
  11  -7   5     5180.64     5126.93    184.41 o 
  12  -7   5     5114.21     5323.33    157.48 o 
  13  -7   5     7232.11     7326.49    271.63 o 
  14  -7   5      505.01      374.80     75.47 o 
  15  -7   5      218.69      127.02     57.04 o 
  16  -7   5       22.79       20.19     53.08 o 
 -20  -6   5       88.03       60.00     81.17 o 
 -19  -6   5       98.88       15.47     35.19 o 
 -18  -6   5      155.88      172.40     34.71 o 
 -17  -6   5     1040.86     1019.00     67.51 o 
 -16  -6   5      162.54      185.20     49.84 o 
 -15  -6   5      350.73      340.19     44.54 o 
 -14  -6   5     4836.43     5007.55    117.77 o 
 -13  -6   5     1997.86     2211.39     89.38 o 
 -12  -6   5     4246.41     4383.89    127.77 o 
 -11  -6   5      177.63      174.44     20.80 o 
 -10  -6   5      894.42      955.03     63.51 o 
  -9  -6   5      683.47      796.57     41.22 o 
  -8  -6   5     2018.64     2014.11     37.79 o 
  -7  -6   5     2454.67     2620.12     53.08 o 
  -6  -6   5     1080.33      981.85     25.64 o 
  -5  -6   5    11600.12    11643.35    105.92 o 
  -4  -6   5     9719.94     9565.78     86.11 o 
  -3  -6   5     8106.74     8341.77     79.10 o 
  -2  -6   5      525.94      524.70     18.52 o 
  -1  -6   5     5321.19     5315.70     65.11 o 
   0  -6   5     2960.61     2974.12     42.99 o 
   1  -6   5     5772.22     6330.47     95.30 o 
   2  -6   5       29.40       21.45     12.18 o 
   3  -6   5    12374.12    12611.36    121.01 o 
   4  -6   5      108.22      112.27     14.76 o 
   5  -6   5    12526.50    12087.40    143.95 o 
   6  -6   5        3.44       -2.38     12.51 o 
   7  -6   5       24.22       35.57     10.82 o 
   8  -6   5     4360.62     4105.76    112.85 o 
   9  -6   5    10333.75     9989.18    217.59 o 
  10  -6   5     2025.96     2040.65     91.55 o 
  11  -6   5      102.75       72.69     29.03 o 
  12  -6   5     1039.03      914.80     96.17 o 
  13  -6   5     1119.54     1120.34    109.81 o 
  14  -6   5      256.02      202.55     65.77 o 
  15  -6   5        2.30      -24.83     54.93 o 
  16  -6   5     1551.86     1516.06    154.03 o 
  17  -6   5       11.53      -24.34     52.45 o 
 -20  -5   5       70.04       54.27     72.30 o 
 -19  -5   5      688.35      765.50     58.74 o 
 -18  -5   5     1062.57     1089.82    117.87 o 
 -17  -5   5     2972.57     3096.80    109.63 o 
 -16  -5   5     1807.80     1711.52    113.56 o 
 -15  -5   5      479.71      487.57     43.68 o 
 -14  -5   5      268.53      289.40     35.05 o 
 -13  -5   5      468.20      522.34     43.50 o 
 -12  -5   5     1625.20     1676.14     91.53 o 
 -11  -5   5     2316.35     2201.24     68.89 o 
 -10  -5   5       31.31       11.31     12.77 o 
  -9  -5   5    23220.71    23027.10    236.73 o 
  -8  -5   5      315.21      296.25     17.83 o 
  -7  -5   5    10800.80    10292.23    102.51 o 
  -6  -5   5     2709.02     2592.03     51.11 o 
  -5  -5   5     1354.00     1537.33     33.38 o 
  -4  -5   5     3224.24     3184.23     59.14 o 
  -3  -5   5     1555.27     1592.24     25.62 o 
  -2  -5   5    10877.70    10571.56     97.86 o 
  -1  -5   5    13750.92    14123.96    116.64 o 
   0  -5   5    37328.12    36783.14    261.90 o 
   1  -5   5    10431.40    11213.29    106.67 o 
   2  -5   5     4713.67     4579.16    115.04 o 
   3  -5   5      165.60      156.99     12.38 o 
   4  -5   5      738.00      795.44     28.07 o 
   5  -5   5      172.75      124.81     14.11 o 
   6  -5   5        8.42       23.61      9.99 o 
   7  -5   5     1800.59     1721.25     71.22 o 
   8  -5   5    10713.42    10653.79    191.02 o 
   9  -5   5    16314.71    15327.47    250.85 o 
  10  -5   5     8986.11     8936.21    184.91 o 
  11  -5   5     2863.85     2684.82     99.07 o 
  12  -5   5        8.79       30.40     24.53 o 
  13  -5   5      493.89      555.93     62.00 o 
  14  -5   5        1.02      -19.51     26.33 o 
  15  -5   5      319.11      300.47     74.94 o 
  16  -5   5        0.00       17.61     49.44 o 
  17  -5   5     6506.60     7211.13    526.72 o 
 -20  -4   5      403.75      283.96    119.01 o 
 -19  -4   5      137.56       74.42     59.50 o 
 -18  -4   5     2880.81     3007.65    224.47 o 
 -17  -4   5     3129.01     3497.12    124.38 o 
 -16  -4   5     6641.76     6794.12    148.52 o 
 -15  -4   5     1351.21     1476.77     69.84 o 
 -14  -4   5     2874.20     2965.17     88.99 o 
 -13  -4   5      864.12      938.22     53.13 o 
 -12  -4   5      371.21      312.66     32.64 o 
 -11  -4   5      953.06      875.69     48.04 o 
 -10  -4   5     1718.26     1744.05     56.11 o 
  -9  -4   5     3406.74     3443.35     60.09 o 
  -8  -4   5    36225.63    35990.74    335.58 o 
  -7  -4   5    16160.56    15938.61    155.19 o 
  -6  -4   5    22780.86    23282.78    209.38 o 
  -5  -4   5     8388.51     8314.87     91.61 o 
  -4  -4   5     3673.49     3723.87     54.01 o 
  -3  -4   5      534.18      526.28     24.44 o 
  -2  -4   5      245.90      247.50     12.55 o 
  -1  -4   5    43567.30    43717.50    317.98 o 
   0  -4   5     3302.63     3243.47     41.17 o 
   1  -4   5    41469.55    41037.36    324.51 o 
   2  -4   5      417.73      409.93     19.69 o 
   3  -4   5    24545.25    26143.53    183.40 o 
   4  -4   5     1239.19     1297.61     37.19 o 
   5  -4   5      600.28      541.62     25.26 o 
   6  -4   5      211.74      220.72     15.32 o 
   7  -4   5      820.99      746.96     43.55 o 
   8  -4   5      489.03      442.20     37.47 o 
   9  -4   5    15228.13    15328.30    245.54 o 
  10  -4   5     5550.71     5803.12    163.19 o 
  11  -4   5     1328.28     1041.17     71.30 o 
  12  -4   5     1380.46     1417.55     85.48 o 
  13  -4   5      208.92      168.86     35.07 o 
  14  -4   5      983.79      888.15     75.36 o 
  15  -4   5        4.48        4.80     36.89 o 
  16  -4   5        2.15      -36.73     36.73 o 
  17  -4   5       95.82       42.79     59.85 o 
  18  -4   5     3050.46     3052.51    204.15 o 
 -20  -3   5      274.68      377.35    131.14 o 
 -19  -3   5      124.39      118.12     34.78 o 
 -18  -3   5       17.30       52.34     26.63 o 
 -17  -3   5     1046.15     1010.38     65.67 o 
 -16  -3   5     1734.33     1721.15     77.18 o 
 -15  -3   5     3689.65     3722.91    111.32 o 
 -14  -3   5      216.74      206.87     29.76 o 
 -13  -3   5      172.73      173.69     28.53 o 
 -12  -3   5       63.25       27.99     17.89 o 
 -11  -3   5     8290.49     8148.22    147.69 o 
 -10  -3   5        3.86       -7.39     10.12 o 
  -9  -3   5     1248.02     1269.23     37.00 o 
  -8  -3   5     1068.01     1099.74     33.77 o 
  -7  -3   5    14803.29    14919.25    150.82 o 
  -6  -3   5     5769.59     5834.27     68.81 o 
  -5  -3   5      186.43      222.04     12.11 o 
  -4  -3   5     4161.75     3980.58     70.48 o 
  -3  -3   5    20236.83    20170.87    258.80 o 
  -2  -3   5    48653.30    48962.41    368.62 o 
  -1  -3   5      320.35      311.17     14.61 o 
   0  -3   5     4092.82     4201.45     52.38 o 
   1  -3   5      850.62      842.54     19.29 o 
   2  -3   5    18260.18    17793.04    173.50 o 
   3  -3   5      315.27      313.52     13.52 o 
   4  -3   5     1236.65     1304.52     33.59 o 
   5  -3   5     1182.22     1092.24     29.79 o 
   6  -3   5    23094.69    23564.43    220.08 o 
   7  -3   5     8073.23     7571.67    109.49 o 
   8  -3   5     1991.35     2060.26     60.35 o 
   9  -3   5     1135.89     1113.16     59.56 o 
  10  -3   5       83.17       18.07     19.80 o 
  11  -3   5      639.68      659.35     57.91 o 
  12  -3   5        2.47      -17.73     17.73 o 
  13  -3   5     5351.00     5324.56    147.16 o 
  14  -3   5       45.53       39.70     26.88 o 
  15  -3   5    13934.55    14257.05    278.24 o 
  16  -3   5      281.76      294.95     72.29 o 
  17  -3   5     2716.59     3022.88    445.58 o 
  18  -3   5       70.04       52.26     54.06 o 
 -19  -2   5     1733.13     1764.31     88.16 o 
 -18  -2   5      753.63      684.51     61.48 o 
 -17  -2   5       76.03       35.91     33.31 o 
 -16  -2   5       76.26       53.36     21.67 o 
 -15  -2   5     1592.95     1614.84     74.41 o 
 -14  -2   5      814.44      686.64     51.78 o 
 -13  -2   5       30.03       -0.95     16.66 o 
 -12  -2   5    19270.24    19387.52    277.07 o 
 -11  -2   5      298.18      279.34     38.12 o 
 -10  -2   5    18252.52    17796.70    223.89 o 
  -9  -2   5     2736.70     2600.07     77.30 o 
  -8  -2   5      181.93      125.90     14.23 o 
  -7  -2   5     4402.23     4421.99     66.50 o 
  -6  -2   5      203.18      226.06     19.68 o 
  -5  -2   5     2377.05     2219.76     45.15 o 
  -4  -2   5     6386.54     6305.92     64.91 o 
  -3  -2   5    63146.52    60954.46    517.76 o 
  -2  -2   5    18886.61    18816.68    182.87 o 
  -1  -2   5   140409.97   139174.95   1003.90 o 
   0  -2   5     2300.90     2333.52     34.96 o 
   1  -2   5    11099.73    11420.27    104.50 o 
   2  -2   5     1468.28     1499.71     28.26 o 
   3  -2   5     1990.68     1888.21     35.56 o 
   4  -2   5     1352.58     1568.67     39.46 o 
   5  -2   5    58340.05    60142.06    494.90 o 
   6  -2   5    16679.71    16162.82    207.80 o 
   7  -2   5    46984.73    48276.90    397.84 o 
   8  -2   5     7484.81     7138.73    107.22 o 
   9  -2   5     2385.61     2531.70     78.37 o 
  10  -2   5     1068.62     1011.80     63.05 o 
  11  -2   5      150.88      125.76     28.03 o 
  12  -2   5     4098.81     3813.95    114.99 o 
  13  -2   5        0.86       12.15     20.39 o 
  14  -2   5    11171.59    11204.01    228.25 o 
  15  -2   5        2.20      -10.35     26.16 o 
  16  -2   5    10170.72    10549.93    331.00 o 
  17  -2   5      361.55      246.74     87.83 o 
  18  -2   5     3256.58     3424.58    193.51 o 
  19  -2   5       79.83      123.58     96.89 o 
 -19  -1   5     5490.03     5909.13    162.70 o 
 -18  -1   5     1878.27     2094.38    102.62 o 
 -17  -1   5     2041.15     2025.03     96.82 o 
 -16  -1   5       21.76       19.01     20.56 o 
 -15  -1   5        9.53       30.77     19.71 o 
 -14  -1   5      661.87      538.16     47.74 o 
 -13  -1   5     3174.20     3039.92    123.84 o 
 -12  -1   5      131.83       88.49     23.54 o 
 -11  -1   5    25840.64    26312.92    342.81 o 
 -10  -1   5     2301.42     2140.54     62.72 o 
  -9  -1   5    13492.95    13615.86    156.54 o 
  -8  -1   5      818.32      780.40     31.79 o 
  -7  -1   5      662.51      708.91     28.28 o 
  -6  -1   5     4079.23     4241.68     63.62 o 
  -5  -1   5     4113.66     4119.34     55.90 o 
  -4  -1   5     1576.68     1414.83     25.22 o 
  -3  -1   5     6163.35     5885.82     69.98 o 
  -2  -1   5    51422.50    50755.84    380.59 o 
  -1  -1   5     2130.72     2136.61     32.57 o 
   0  -1   5   149362.59   147486.91   1564.47 o 
   1  -1   5     1648.90     1655.06     44.33 o 
   2  -1   5     4204.61     4553.47     59.33 o 
   3  -1   5      269.83      349.90     22.90 o 
   4  -1   5      619.65      736.50     22.43 o 
   5  -1   5       81.64       69.25      9.49 o 
   6  -1   5    55287.38    57819.33    600.20 o 
   7  -1   5     9583.91     9285.29    112.00 o 
   8  -1   5    12848.38    13629.06    166.42 o 
   9  -1   5     1498.94     1537.02     47.38 o 
  10  -1   5       89.31       56.60     17.65 o 
  11  -1   5      655.54      685.04     91.24 o 
  12  -1   5      827.66      734.64     56.78 o 
  13  -1   5      281.55      246.12     42.93 o 
  14  -1   5       68.06       63.82     26.20 o 
  15  -1   5     4632.97     4837.02    173.31 o 
  16  -1   5      145.39       89.74     39.12 o 
  17  -1   5     2173.11     2144.53    170.06 o 
  18  -1   5       18.69       26.82     47.72 o 
  19  -1   5      115.30      -29.61     49.04 o 
 -19   0   5     1053.73     1105.23     85.72 o 
 -18   0   5      938.46      939.23     76.14 o 
 -17   0   5      799.38      832.56     70.99 o 
 -16   0   5        3.60       -0.41     27.47 o 
 -15   0   5      456.13      469.38     46.71 o 
 -14   0   5     4386.62     4515.91    143.91 o 
 -13   0   5      295.19      230.76     32.07 o 
 -12   0   5      240.42      200.59     29.91 o 
 -11   0   5       69.41       62.88     19.55 o 
 -10   0   5     5258.49     5414.21     97.65 o 
  -9   0   5        0.13       -9.16      9.16 o 
  -8   0   5       29.46       11.50      9.40 o 
  -7   0   5      166.22      149.33     15.50 o 
  -6   0   5    16561.40    16587.48    167.42 o 
  -5   0   5    24276.12    23100.57    222.32 o 
  -4   0   5     3956.21     3841.04     47.54 o 
  -3   0   5      138.98      251.10     15.87 o 
  -2   0   5      407.16      457.15     17.00 o 
  -1   0   5    90682.73    90534.92    750.27 o 
   0   0   5      363.11      361.50     17.85 o 
   1   0   5     7539.69     8412.31    106.51 o 
   2   0   5     1893.16     1789.93     36.66 o 
   3   0   5    43552.59    42536.50    381.78 o 
   4   0   5     1113.52     1020.94     25.52 o 
   5   0   5    25575.83    25190.06    213.05 o 
   6   0   5     5500.28     5647.72     72.09 o 
   7   0   5     2569.09     2977.04     66.42 o 
   8   0   5     4116.06     4214.11     75.09 o 
   9   0   5      402.44      419.71     30.68 o 
  10   0   5     6709.63     6641.48    102.82 o 
  11   0   5     1327.81     1436.58     55.52 o 
  12   0   5    29490.95    28623.54    386.09 o 
  13   0   5      698.62      746.26     60.11 o 
  14   0   5     5078.83     5154.84    139.21 o 
  15   0   5       13.46       34.34     23.98 o 
  16   0   5        0.23       -7.59     24.22 o 
  17   0   5        2.46      -27.43     27.95 o 
  18   0   5      894.11      926.94    207.73 o 
  19   0   5     1393.64     1526.16    186.63 o 
  20   0   5     3761.94     4000.96    214.73 o 
 -18   1   5      133.60       86.88     36.21 o 
 -17   1   5        3.78       12.12     27.03 o 
 -16   1   5       58.06       40.35     27.63 o 
 -15   1   5     4657.59     4643.70    121.44 o 
 -14   1   5      379.77      315.86     40.48 o 
 -13   1   5    12554.13    12179.76    293.64 o 
 -12   1   5     1278.99     1291.40     65.83 o 
 -11   1   5     1919.06     2029.14     74.69 o 
 -10   1   5     1170.36     1070.16     51.06 o 
  -9   1   5       63.29       48.27     13.05 o 
  -8   1   5     1781.69     1764.59     47.03 o 
  -7   1   5      562.96      564.72     29.28 o 
  -6   1   5    18959.87    18370.46    184.90 o 
  -5   1   5    33528.34    33698.66    295.79 o 
  -4   1   5    49251.21    46896.31    384.14 o 
  -3   1   5     3070.66     2969.95     47.20 o 
  -2   1   5     1402.15     1321.48     28.81 o 
  -1   1   5      457.35      385.16     15.34 o 
   0   1   5    86946.67    87939.69    685.07 o 
   1   1   5      929.66      936.26     27.34 o 
   2   1   5    92301.88    90705.67    706.83 o 
   3   1   5      688.95      593.00     23.74 o 
   4   1   5    47635.04    48451.59    394.86 o 
   5   1   5    18243.47    17705.53    165.72 o 
   6   1   5    36509.50    37935.76    285.98 o 
   7   1   5      557.54      693.35     25.73 o 
   8   1   5      415.64      420.06     20.40 o 
   9   1   5     1600.09     1413.04     34.05 o 
  10   1   5     1185.12     1186.02     31.60 o 
  11   1   5    12308.48    12382.93    135.35 o 
  12   1   5     1619.35     1717.34     55.22 o 
  13   1   5    17464.96    17725.74    243.72 o 
  14   1   5      281.61      325.07     37.29 o 
  15   1   5     2931.47     2968.93    106.03 o 
  16   1   5        3.12        4.69     23.94 o 
  17   1   5      463.01      463.55     58.01 o 
  18   1   5       30.05       16.49     40.75 o 
  19   1   5      130.96      105.49     92.34 o 
  20   1   5     2491.57     2414.79    220.36 o 
 -18   2   5       56.02       38.55     36.48 o 
 -17   2   5       32.28       28.26     29.67 o 
 -16   2   5       88.17       86.59     32.98 o 
 -15   2   5       31.93       40.09     26.49 o 
 -14   2   5     4413.57     4265.39    123.36 o 
 -13   2   5        4.57        2.23     19.08 o 
 -12   2   5    15962.46    16255.49    259.00 o 
 -11   2   5      186.49      193.39     29.18 o 
 -10   2   5      339.58      360.88     39.06 o 
  -9   2   5       99.04       49.69     15.59 o 
  -8   2   5     1603.13     1593.47     49.00 o 
  -7   2   5       41.65       14.65      8.64 o 
  -6   2   5      823.10      817.98     32.96 o 
  -5   2   5    14909.47    14504.43    153.53 o 
  -4   2   5    12847.25    12908.70    131.73 o 
  -3   2   5    23107.91    23085.63    194.06 o 
  -2   2   5       79.59       64.84      9.75 o 
  -1   2   5     2282.30     2263.76     33.30 o 
   0   2   5     3358.33     3534.04     48.75 o 
   1   2   5     5942.09     5904.04    173.11 o 
   2   2   5    14502.20    14721.42    138.51 o 
   3   2   5      314.76      337.85     20.27 o 
   4   2   5     3105.42     2842.60     42.21 o 
   5   2   5    28050.57    30037.73    305.91 o 
   6   2   5    15256.74    15724.21    145.84 o 
   7   2   5      426.67      531.27     20.38 o 
   8   2   5     3530.04     3307.08     51.37 o 
   9   2   5     4540.05     4820.00     64.56 o 
  10   2   5     3176.46     2965.13     47.08 o 
  11   2   5       75.03       54.35     10.65 o 
  12   2   5     4074.73     3841.67     69.82 o 
  13   2   5        8.38       40.76     19.89 o 
  14   2   5     2994.48     3116.86     88.26 o 
  15   2   5       86.14       69.98     24.22 o 
  16   2   5     1056.35     1116.79     67.21 o 
  17   2   5     1406.75     1555.70     94.01 o 
  18   2   5     2175.40     2116.95    222.51 o 
  19   2   5     2976.40     3232.84    294.34 o 
  20   2   5        4.91      -23.71     43.96 o 
  21   2   5       82.24       19.64     57.31 o 
 -18   3   5      247.72      311.47     72.38 o 
 -17   3   5     2145.60     2338.20    133.33 o 
 -16   3   5      296.40      282.20     70.73 o 
 -15   3   5     2933.18     2761.32    180.34 o 
 -14   3   5      158.59      112.20     27.65 o 
 -13   3   5      501.55      462.82     47.71 o 
 -12   3   5      209.18      152.12     29.69 o 
 -11   3   5      131.30       83.09     23.53 o 
 -10   3   5     2064.76     2160.21     80.77 o 
  -9   3   5     7922.21     7748.29    137.99 o 
  -8   3   5     7067.38     6646.97    120.95 o 
  -7   3   5     8304.86     8012.76    113.18 o 
  -6   3   5     4850.60     4656.66     78.93 o 
  -5   3   5      268.14      281.64     18.50 o 
  -4   3   5     1953.98     2067.05     39.71 o 
  -3   3   5      850.08      936.78     25.51 o 
  -2   3   5     2879.28     2778.20     38.91 o 
  -1   3   5      373.05      364.61     15.82 o 
   0   3   5    71041.01    68520.20    474.25 o 
   1   3   5     6420.15     6586.93     74.28 o 
   2   3   5    63889.87    64171.72    627.02 o 
   3   3   5     7051.89     6838.44     80.80 o 
   4   3   5      488.44      536.32     29.72 o 
   5   3   5     3918.57     4023.81     61.71 o 
   6   3   5      326.37      456.93     21.24 o 
   7   3   5     5904.61     6185.21     61.71 o 
   8   3   5     6086.20     6245.78     92.73 o 
   9   3   5    27447.93    27316.04    226.60 o 
  10   3   5     5550.84     5923.50     97.03 o 
  11   3   5    25162.48    25021.55    201.08 o 
  12   3   5      291.38      360.01     20.81 o 
  13   3   5       80.55       55.53     12.31 o 
  14   3   5      391.82      378.43     36.85 o 
  15   3   5      275.15      284.02     34.77 o 
  16   3   5       46.86       60.79     25.73 o 
  17   3   5     7011.86     7286.64    175.78 o 
  18   3   5     3868.05     4090.03    155.62 o 
  19   3   5     7213.93     8021.61    280.12 o 
  20   3   5     1113.98     1146.30    130.26 o 
  21   3   5      666.79      806.44    249.84 o 
 -17   4   5      367.77      292.79    103.10 o 
 -16   4   5     6262.49     6377.72    268.66 o 
 -15   4   5      117.11      135.38     50.44 o 
 -14   4   5     2553.52     2527.13    118.61 o 
 -13   4   5       26.10       15.61     20.83 o 
 -12   4   5       17.63       -0.28     19.49 o 
 -11   4   5        0.81       13.23     17.64 o 
 -10   4   5     3130.67     2927.76     92.42 o 
  -9   4   5     1320.05     1221.37     67.27 o 
  -8   4   5     7342.11     7354.22    153.63 o 
  -7   4   5    19583.26    19347.60    245.01 o 
  -6   4   5     9006.29     9075.89    114.07 o 
  -5   4   5     8007.92     8208.35     84.74 o 
  -4   4   5      655.82      632.04     26.60 o 
  -3   4   5      306.23      316.16     20.54 o 
  -2   4   5      231.82      260.30     14.98 o 
  -1   4   5    22754.93    22360.97    176.89 o 
   0   4   5     1025.15      995.21     22.26 o 
   1   4   5    90405.47    90431.33    658.71 o 
   2   4   5    14656.46    14851.74    140.65 o 
   3   4   5    45758.08    46589.55    379.01 o 
   4   4   5      116.46       84.40     10.51 o 
   5   4   5     3980.11     4335.42     53.92 o 
   6   4   5      332.96      431.51     18.25 o 
   7   4   5      535.21      610.85     17.18 o 
   8   4   5     8066.75     8402.61     88.68 o 
   9   4   5     1984.11     2206.96     49.56 o 
  10   4   5    15019.70    14599.92    129.49 o 
  11   4   5      290.79      362.16     24.59 o 
  12   4   5    17854.20    17893.35    156.93 o 
  13   4   5      253.84      230.64     29.61 o 
  14   4   5       14.36       17.49     12.27 o 
  15   4   5      523.16      456.86     39.86 o 
  16   4   5     1044.87     1144.75     73.69 o 
  17   4   5        3.20       30.85     24.47 o 
  18   4   5     4148.20     4246.54    153.80 o 
  19   4   5     3823.12     3994.87    189.15 o 
  20   4   5     1208.14     1364.28    132.80 o 
 -17   5   5      649.07      715.12    110.28 o 
 -16   5   5      272.62      221.41     55.15 o 
 -15   5   5     4050.98     3730.52    263.92 o 
 -14   5   5      235.55      210.12     54.77 o 
 -13   5   5      186.08      131.85     40.33 o 
 -12   5   5      199.17      198.99     53.46 o 
 -11   5   5     2121.94     2230.38     85.87 o 
 -10   5   5       60.80       64.61     20.99 o 
  -9   5   5     1171.63     1069.10     64.82 o 
  -8   5   5     3783.64     3686.62     91.80 o 
  -7   5   5       23.38       32.29     15.47 o 
  -6   5   5    14071.38    13366.76    158.06 o 
  -5   5   5      840.18      889.83     28.79 o 
  -4   5   5      979.92      801.21     29.66 o 
  -3   5   5     1793.73     1687.92     38.21 o 
  -2   5   5    17053.47    16443.19    141.17 o 
  -1   5   5       14.58       -1.00      8.25 o 
   0   5   5      950.12     1023.57     29.53 o 
   1   5   5       48.11       19.30      7.06 o 
   2   5   5     8466.01     8513.15     84.55 o 
   3   5   5     3945.77     3917.35     55.72 o 
   4   5   5     7731.92     8054.33     94.23 o 
   5   5   5     3889.70     3948.49     48.03 o 
   6   5   5    60472.97    65285.39    516.39 o 
   7   5   5    13275.59    13030.82    113.61 o 
   8   5   5     3223.05     3314.61     46.54 o 
   9   5   5     1483.32     1451.09     32.85 o 
  10   5   5      121.09       94.01     10.37 o 
  11   5   5     9324.29     9146.15     97.53 o 
  12   5   5       41.15       37.44     10.25 o 
  13   5   5      119.26       81.37     12.64 o 
  14   5   5      941.55     1008.88     49.50 o 
  15   5   5     8682.79     8914.01    141.68 o 
  16   5   5     2230.68     2266.63     99.85 o 
  17   5   5     3040.00     3072.08    121.00 o 
  18   5   5      418.06      325.88     64.17 o 
  19   5   5      214.35      282.78    100.71 o 
 -16   6   5       45.86       45.82     49.93 o 
 -15   6   5       90.21      133.51     53.26 o 
 -14   6   5        1.23       22.46     31.28 o 
 -13   6   5       98.37       74.72     36.71 o 
 -12   6   5     7714.76     7754.79    180.54 o 
 -11   6   5     1918.22     1664.00    111.08 o 
 -10   6   5     8836.27     8848.57    207.28 o 
  -9   6   5     5529.17     5157.33    147.04 o 
  -8   6   5     4277.98     4230.73    126.68 o 
  -7   6   5      909.68      876.80     57.21 o 
  -6   6   5      304.42      341.63     28.27 o 
  -5   6   5      733.48      735.54     59.29 o 
  -4   6   5       31.23       24.34     10.64 o 
  -3   6   5    41329.74    41264.70    339.14 o 
  -2   6   5      309.01      410.98     21.10 o 
  -1   6   5    50450.95    48818.41    356.57 o 
   0   6   5     1020.27     1073.65     31.05 o 
   1   6   5    25905.73    26846.01    221.19 o 
   2   6   5     2441.24     2636.00     37.82 o 
   3   6   5     1118.09     1223.26     25.05 o 
   4   6   5     1127.44     1119.36     27.79 o 
   5   6   5     3676.80     3741.03     44.02 o 
   6   6   5    16169.08    15706.25    117.11 o 
   7   6   5    35056.07    37736.39    452.06 o 
   8   6   5    61011.98    60703.95    433.31 o 
   9   6   5     3940.90     4199.16     62.52 o 
  10   6   5      708.84      715.31     20.83 o 
  11   6   5       22.93        9.58      8.10 o 
  12   6   5      448.23      537.51     23.35 o 
  13   6   5       31.55       70.17     12.01 o 
  14   6   5    12716.92    12717.04    153.15 o 
  15   6   5     2591.64     2809.17     92.22 o 
  16   6   5    15901.96    16650.60    268.21 o 
  17   6   5     4308.00     4408.33    260.69 o 
 -16   7   5       49.01       15.86     48.53 o 
 -15   7   5       18.66       27.45     37.12 o 
 -14   7   5       99.25       40.36     36.69 o 
 -13   7   5       54.79       66.65     38.94 o 
 -12   7   5      569.38      635.84    107.42 o 
 -11   7   5     6963.20     6942.73    170.10 o 
 -10   7   5     4773.12     4721.98    220.41 o 
  -9   7   5    10766.38    10613.31    231.52 o 
  -8   7   5     8475.90     8078.98    190.21 o 
  -7   7   5      108.99       98.12     27.44 o 
  -6   7   5     1265.39     1183.05     52.35 o 
  -5   7   5       18.96       30.59     13.94 o 
  -4   7   5     1875.35     1826.55     47.61 o 
  -3   7   5      101.48       59.09     15.72 o 
  -2   7   5    18624.87    17908.56    151.00 o 
  -1   7   5     1649.02     1656.59     33.36 o 
   0   7   5    11889.98    10979.90    124.38 o 
   1   7   5     2960.87     2971.97     47.21 o 
   2   7   5      418.77      448.53     20.48 o 
   3   7   5      159.85      141.35     10.44 o 
   4   7   5     3139.07     3403.81     44.75 o 
   5   7   5     4011.19     4321.72     71.05 o 
   6   7   5      954.89     1007.61     22.27 o 
   7   7   5    15065.19    14302.59    127.30 o 
   8   7   5     4445.47     5264.96    168.41 o 
   9   7   5    37345.42    37404.24    282.82 o 
  10   7   5      227.37      235.30     22.02 o 
  11   7   5      326.68      356.77     16.44 o 
  12   7   5       19.87       29.62      8.57 o 
  13   7   5     3534.56     3525.46     75.98 o 
  14   7   5      381.38      332.73     32.06 o 
  15   7   5     4159.44     4265.63     80.64 o 
  16   7   5     1223.73     1299.88    166.87 o 
  17   7   5     5863.03     6245.46    329.90 o 
 -15   8   5        0.24       14.01     48.08 o 
 -14   8   5      709.73      671.02     90.92 o 
 -13   8   5      191.05      199.66     55.53 o 
 -12   8   5      528.69      542.00     78.22 o 
 -11   8   5       23.59        1.31     25.00 o 
 -10   8   5      927.59      912.96     69.28 o 
  -9   8   5     3702.97     3576.67    163.83 o 
  -8   8   5     3473.40     3564.23    123.76 o 
  -7   8   5      165.11      155.46     33.70 o 
  -6   8   5     1131.65     1132.74     54.08 o 
  -5   8   5    15466.23    15321.50    223.58 o 
  -4   8   5      721.52      718.83     50.17 o 
  -3   8   5     3344.62     3281.69     65.30 o 
  -2   8   5      525.16      550.39     24.45 o 
  -1   8   5     4168.33     4149.77     57.12 o 
   0   8   5       71.48       32.77      9.49 o 
   1   8   5      139.39      134.96     13.52 o 
   2   8   5     2959.41     2784.89     73.93 o 
   3   8   5    17338.04    17541.16    146.30 o 
   4   8   5    12404.33    11747.94    119.36 o 
   5   8   5    14743.12    15410.64    125.96 o 
   6   8   5      152.14      323.33     11.42 o 
   7   8   5        4.62       23.95      7.62 o 
   8   8   5      232.24      309.81     19.33 o 
   9   8   5      141.69      143.58     12.35 o 
  10   8   5     2737.98     2669.51     46.33 o 
  11   8   5        1.37       57.55     16.38 o 
  12   8   5     5230.72     5493.05     84.88 o 
  13   8   5     1298.92     1432.39     60.71 o 
  14   8   5    14079.57    14424.94    286.30 o 
  15   8   5      798.95      917.88    139.28 o 
  16   8   5      658.31      622.48    122.04 o 
  17   8   5     1197.75     1348.22    180.39 o 
 -14   9   5      294.37      211.36     60.52 o 
 -13   9   5     5086.82     4600.36    354.90 o 
 -12   9   5     1529.30     1402.36    125.56 o 
 -11   9   5     1813.81     1965.73    295.69 o 
 -10   9   5      530.20      497.68     54.82 o 
  -9   9   5       81.01       50.77     24.83 o 
  -8   9   5      205.77      130.94     34.19 o 
  -7   9   5       18.75       61.71     26.19 o 
  -6   9   5     4179.48     4091.09    108.99 o 
  -5   9   5      697.72      740.64     50.87 o 
  -4   9   5    33635.26    33411.08    475.79 o 
  -3   9   5      210.13      181.00     20.78 o 
  -2   9   5    22708.29    23009.66    198.77 o 
  -1   9   5      542.32      573.98     25.75 o 
   0   9   5     1395.23     1425.64     33.75 o 
   1   9   5      190.29      173.02     16.65 o 
   2   9   5      738.36      725.91     22.39 o 
   3   9   5     8375.88     8300.12     80.55 o 
   4   9   5    28434.80    29187.02    240.04 o 
   5   9   5    37408.79    38376.86    300.15 o 
   6   9   5     9089.31     9181.70     99.47 o 
   7   9   5    12390.99    12609.98     99.78 o 
   8   9   5      427.88      452.00     21.24 o 
   9   9   5     2923.48     3012.50     63.15 o 
  10   9   5      160.15      187.54     17.91 o 
  11   9   5    10424.51    10581.48    232.42 o 
  12   9   5       58.11      115.94     22.53 o 
  13   9   5    33433.93    33448.12    414.45 o 
  14   9   5     1928.93     2029.15     68.80 o 
  15   9   5    13084.64    13420.97    441.21 o 
  16   9   5      279.84      284.62     33.87 o 
  17   9   5       15.31        0.72     16.35 o 
  18   9   5      186.91      166.45     26.89 o 
 -14  10   5      738.88      849.47    136.58 o 
 -13  10   5      568.49      499.60     85.31 o 
 -12  10   5     4314.12     4301.73    288.80 o 
 -11  10   5     2051.01     1715.40    137.71 o 
 -10  10   5      232.04      191.96     54.02 o 
  -9  10   5       23.52       46.51     28.11 o 
  -8  10   5      435.93      389.46     47.78 o 
  -7  10   5        4.62       18.13     15.41 o 
  -6  10   5       23.61       -8.49     16.81 o 
  -5  10   5     3218.41     3060.15    110.10 o 
  -4  10   5      509.06      487.74     49.51 o 
  -3  10   5    16707.91    16580.11    241.21 o 
  -2  10   5       57.52       72.81     13.97 o 
  -1  10   5      346.48      453.83     24.19 o 
   0  10   5       10.78       25.13      9.45 o 
   1  10   5     5366.85     5431.97     70.43 o 
   2  10   5     2625.58     2698.01     44.58 o 
   3  10   5      322.67      301.14     16.21 o 
   4  10   5     8249.97     8174.53     83.49 o 
   5  10   5     6514.02     6811.31     66.10 o 
   6  10   5    19084.17    18948.96    190.91 o 
   7  10   5      262.80      235.95     34.24 o 
   8  10   5      145.32      142.77     14.59 o 
   9  10   5      330.28      326.12     34.68 o 
  10  10   5     6847.66     6812.59    144.53 o 
  11  10   5        1.62        5.32     13.82 o 
  12  10   5        0.64       11.49     13.40 o 
  13  10   5     1333.26     1397.37     62.13 o 
  14  10   5     5634.94     5426.44    230.50 o 
  15  10   5     1796.61     1823.72     80.54 o 
  16  10   5       48.68       19.26     27.21 o 
  17  10   5     2841.05     3038.36    103.08 o 
  18  10   5     1098.85     1040.40    212.74 o 
  19  10   5     2404.23     2540.18    102.19 o 
  20  10   5       78.61       76.99     27.80 o 
 -13  11   5       13.18       23.92     52.82 o 
 -12  11   5      117.01       86.85     47.30 o 
 -11  11   5      959.67      903.00    128.06 o 
 -10  11   5       19.22       -1.03     35.18 o 
  -9  11   5      533.56      371.68     51.76 o 
  -8  11   5     3669.70     3562.48    173.43 o 
  -7  11   5     1879.77     1927.95     64.22 o 
  -6  11   5     4001.06     4050.41     98.56 o 
  -5  11   5       87.49       53.03     22.17 o 
  -4  11   5      277.49      172.47     46.15 o 
  -3  11   5        0.86        4.44     16.22 o 
  -2  11   5      203.67      151.05     22.83 o 
  -1  11   5      277.97      328.43     23.22 o 
   0  11   5     9454.49     8927.40    102.67 o 
   1  11   5     6425.12     6334.98     80.35 o 
   2  11   5    15822.17    16016.89    145.79 o 
   3  11   5     8751.23     8954.70     97.26 o 
   4  11   5      724.54      723.50     22.03 o 
   5  11   5     3760.20     3803.16     50.37 o 
   6  11   5      167.32      163.39     23.94 o 
   7  11   5      369.58      450.47     35.62 o 
   8  11   5     1562.70     1611.80     53.63 o 
   9  11   5    24712.88    24467.25    365.42 o 
  10  11   5        0.22       66.88     22.26 o 
  11  11   5    26534.33    27085.91    397.35 o 
  12  11   5     1760.90     1861.84     67.51 o 
  13  11   5     1349.75     1418.74     66.10 o 
  14  11   5      650.44      716.75     63.16 o 
  15  11   5        9.72       20.96     22.66 o 
  16  11   5       25.34       11.93     23.40 o 
  17  11   5     3254.78     3187.13    115.57 o 
  18  11   5     3094.01     3495.56    121.07 o 
  19  11   5     3334.23     3440.22    121.39 o 
  20  11   5     5553.28     5774.70    183.11 o 
  21  11   5      330.11      355.29     51.92 o 
  22  11   5      335.37      207.13     39.59 o 
 -12  12   5      157.50      305.45     88.01 o 
 -11  12   5      242.18       79.72     47.94 o 
 -10  12   5      113.19      128.36     50.37 o 
  -9  12   5      979.41      747.31     93.43 o 
  -8  12   5     1372.35     1423.20    113.20 o 
  -7  12   5     6968.74     6947.60    129.47 o 
  -6  12   5      994.56     1003.17     59.61 o 
  -5  12   5     9389.77     9215.31    161.81 o 
  -4  12   5      163.32       57.93     33.89 o 
  -3  12   5        1.41        1.24     16.87 o 
  -2  12   5       91.66       79.52     18.00 o 
  -1  12   5      255.17      203.25     22.08 o 
   0  12   5      291.12      330.93     23.45 o 
   1  12   5     9678.30     9852.92    166.95 o 
   2  12   5     4424.35     4376.46     65.93 o 
   3  12   5    20457.51    20792.23    204.95 o 
   4  12   5     3933.54     4043.76    131.61 o 
   5  12   5      419.83      438.28     34.26 o 
   6  12   5     5218.09     5140.37    111.83 o 
   7  12   5       21.68       27.48     16.14 o 
   8  12   5      980.02      996.31     51.80 o 
   9  12   5        4.80       50.03     21.09 o 
  10  12   5    25905.37    25688.76    388.66 o 
  11  12   5      633.02      617.66     72.65 o 
  12  12   5     7819.79     8150.56    309.31 o 
  13  12   5      430.03      382.53     47.47 o 
  14  12   5       15.36       44.23     24.88 o 
  15  12   5      557.78      568.18     61.39 o 
  16  12   5        6.68       -3.29     22.29 o 
  17  12   5       27.53       20.88     24.18 o 
  18  12   5      932.18      839.42     72.32 o 
  19  12   5     2835.82     3069.16    105.89 o 
  20  12   5      497.12      450.09     57.09 o 
  21  12   5     3724.68     3899.39    152.27 o 
  22  12   5       28.41      -14.86     26.31 o 
 -11  13   5      239.18      231.12     68.23 o 
 -10  13   5     1036.02     1058.61    118.31 o 
  -9  13   5      181.80      156.70     54.56 o 
  -8  13   5       43.89       71.80     40.94 o 
  -7  13   5      846.47      817.69     47.25 o 
  -6  13   5     2933.32     2724.00     85.24 o 
  -5  13   5       54.04       23.93     22.99 o 
  -4  13   5       88.32       79.39     21.64 o 
  -3  13   5        8.36      -15.93     15.93 o 
  -2  13   5     4769.60     4723.50     86.76 o 
  -1  13   5      478.09      394.69     29.01 o 
   0  13   5      292.26      319.73     30.78 o 
   1  13   5       52.02       67.52     18.13 o 
   2  13   5      822.00      785.42     48.80 o 
   3  13   5    16888.96    16467.98    236.62 o 
   4  13   5       66.60       67.52     22.21 o 
   5  13   5      371.57      386.64     37.77 o 
   6  13   5      435.56      456.87     41.19 o 
   7  13   5    34477.02    33646.82    489.72 o 
   8  13   5      482.41      510.35     46.42 o 
   9  13   5     4862.35     5026.67    154.36 o 
  10  13   5        3.62       31.07     20.22 o 
  11  13   5     2336.60     2042.82     95.54 o 
  12  13   5     1554.27     1553.84    202.71 o 
  13  13   5      729.22      617.17    238.84 o 
  14  13   5      728.40      700.41     83.78 o 
  15  13   5     6056.15     5917.99    218.71 o 
  16  13   5     7850.95     8061.43    222.16 o 
  17  13   5     3030.21     3015.43    126.68 o 
  18  13   5      623.32      730.27     71.44 o 
  19  13   5       35.79       34.48     28.33 o 
  20  13   5      476.62      422.99     40.06 o 
  21  13   5        1.30      -14.41     29.75 o 
  22  13   5      652.25      687.95     77.68 o 
 -10  14   5     2142.49     2433.71    184.28 o 
  -9  14   5     4358.66     4725.39    212.86 o 
  -8  14   5      386.70      310.91     69.83 o 
  -7  14   5      196.85      197.09     59.59 o 
  -6  14   5      121.71       92.56     27.23 o 
  -5  14   5        4.23       23.05     21.09 o 
  -4  14   5        1.09      -16.06     16.06 o 
  -3  14   5     6353.97     6154.30    129.91 o 
  -2  14   5     1192.14     1144.85     62.35 o 
  -1  14   5    16368.88    16591.47    259.15 o 
   0  14   5     4038.38     4012.00    101.69 o 
   1  14   5     4687.16     5077.64    134.98 o 
   2  14   5     1793.60     1817.85     79.58 o 
   3  14   5        0.09      -20.17     21.53 o 
   4  14   5     1636.12     1578.06     63.84 o 
   5  14   5     3239.25     3169.16     79.42 o 
   6  14   5    16514.53    16682.74    284.01 o 
   7  14   5      362.99      373.17     44.67 o 
   8  14   5    26352.00    26391.69    389.58 o 
   9  14   5       46.59      140.83     36.36 o 
  10  14   5    13967.25    12794.04    287.14 o 
  11  14   5      350.64      281.26     45.74 o 
  12  14   5        4.57       30.27     31.05 o 
  13  14   5     1149.23     1178.12     99.27 o 
  14  14   5     2046.15     2197.22    134.09 o 
  15  14   5     3685.18     3585.53    173.79 o 
  16  14   5     7492.26     7450.51    264.58 o 
  17  14   5     7870.86     8224.15    280.99 o 
  18  14   5     1469.02     1334.33    106.31 o 
  19  14   5      613.17      520.94     75.90 o 
  20  14   5      217.20      208.01     35.38 o 
  21  14   5      352.49      451.02     44.27 o 
  22  14   5       19.21       31.81     39.61 o 
  -9  15   5     1641.86     1762.37    132.37 o 
  -8  15   5     5236.06     5606.28    575.80 o 
  -7  15   5      277.12      248.29     97.90 o 
  -6  15   5       76.91       38.27     33.77 o 
  -5  15   5       56.45       44.06     26.84 o 
  -4  15   5        0.83       21.35     24.82 o 
  -3  15   5      107.56      162.56     38.40 o 
  -2  15   5     4795.51     5050.20    251.63 o 
  -1  15   5     4773.58     4768.81    180.80 o 
   0  15   5    13530.70    13351.41    339.73 o 
   1  15   5     8816.54     8605.73    189.88 o 
   2  15   5      451.95      470.31    127.76 o 
   3  15   5     1858.24     1581.60     78.82 o 
   4  15   5      127.67      150.44     40.22 o 
   5  15   5      192.42      176.24     34.84 o 
   6  15   5      423.54      407.90     50.68 o 
   7  15   5     7801.80     7955.61    178.96 o 
   8  15   5       21.92      -18.56     19.05 o 
   9  15   5     8426.07     8572.54    252.91 o 
  10  15   5     1533.64     1435.18     63.40 o 
  11  15   5      168.46      197.11     89.21 o 
  12  15   5      121.17       91.70     69.11 o 
  13  15   5     2886.65     2419.58    149.09 o
[truncated: 1,084,352 more chars]
